# Supplementary material for: Identification of hepatoprotective traditional Chinese medicines based on the structure–activity relationship, molecular network, and machine learning techniques
Source: Front Pharmacol. 2022 Aug 29;13:969979. doi: 10.3389/fphar.2022.969979 (PMC9465166; doi:10.3389/fphar.2022.969979)
Supplement: Supplementary file 1 [file DataSheet1.ZIP]

Archive with 15 entries (14 files):
- Supplementary file 3.xlsx
- Supplementary file 4.xlsx
- Supplementary file 5.xlsx
- Supplementary file 6.xlsx
- Supplementary file 7.xlsx
- Supplementary file 1/
- Supplementary file 1/Adaboost.model
- Supplementary file 1/Bagging.model
- Supplementary file 1/IBK.model
- Supplementary file 1/J48.model
- Supplementary file 1/Kstar.model
- Supplementary file 1/NaiveBayes.model
- Supplementary file 1/Randomforest.model
- Supplementary file 1/Voting.model
- Supplementary file 2.xlsx
