# Supplementary material for: Identification of hepatoprotective traditional Chinese medicines based on the structure–activity relationship, molecular network, and machine learning techniques
Source: Front Pharmacol. 2022 Aug 29;13:969979. doi: 10.3389/fphar.2022.969979 (PMC9465166; doi:10.3389/fphar.2022.969979)
Supplement: Supplementary file 1 [file DataSheet1.ZIP › Supplementary file 4.xlsx]

## Sheet: Hepatoprotective network
Hepatoprotective “TCM-ingredient” network
Traditional Chinese Medicine	Ingredient
Ai ye	D-Limonene
Ai ye	Coumarin
Ai ye	Umbelliferone
Ai ye	4,6-Di-O-Caffeoylquinic Acid
Ai ye	Naringenin
Ai ye	Hispidulin
Ai ye	Ladanein
Ai ye	Carvacrol
Ai ye	Myrtenal
Ai ye	α-Amyrin
Ai ye	Esculetin
Ai ye	Isofraxidin
Ai ye	Caffeic Acid
Ai ye	Quercetin
Ai ye	Rutin
Ai ye	β-Myrcene
Ai ye	β-Amyrin
Ai ye	Scopoletin
Ai ye	Stigmasterol
Ai ye	Caryophyllene Oxide
Ai ye	Phytol
Ai ye	6,8-Dimethylesculetin
Ai ye	α-Phellandrene
Bai guo	Apigenin
Bai guo	Riboflavin
Bai guo	Isorhamnetin
Bai guo	Astragalin
Bai guo	Epicatechin
Bai guo	(+)-Gallocatechin
Bai guo	Epigallocatechin
Bai guo	Vitamin C
Bai guo	Bilobanone
Bai guo	Shikimic Acid
Bai guo	Quinic Acid
Bai guo	Quercitrin
Bai guo	Catechin
Bai guo	Kaempferol
Bai guo	Quercetin
Bai guo	Rutin
Bai guo	Stigmasterol
Bai guo	Capsaicin
Bai guo	Lutein
Bai guo	β-Carotene
Bai guo	Oleic Acid
Bai ji	Physcione
Bai ji	Cinnamic Acid
Bai ji	Protocatechuic Acid
Bai mao gen	Chlorogenic Acid
Bai mao gen	Stigmasterol
Bai mao gen	Caffeic Acid
Bai mao gen	Bifendate
Bai mao gen	6-Hydroxymethylfurfural
Bai mao gen	Isochlorogenic Acid A
Bai mao gen	Vanillic Acid
Bai qu cai	Chelerythrine
Bai qu cai	Berberine
Bai qu cai	Coptisine
Bai qu cai	Sparteine
Bai qu cai	Ergosterol
Bai qu cai	Columbamine
Bai qu cai	Fumarine
Bai shao	Gallic Acid
Bai shao	Paeonol
Bai shao	Albiflorin
Bai shao	Paeoniflorin
Bai shao	Benzoylpaeoniflorin
Bai shao	Catechin
Bai shao	Ethyl Gallate
Bai shao	Astragalin
Bai shao	Betulinic Acid
Bai shao	Kaempferol
Bai shao	Oleanolic Acid
Bai shao	β-Sitosterol
Bai zhu	D-Limonene
Bai zhu	Atractylon
Bai zhu	Atractylenolide I
Bai zhu	Scopoletin
Bai zhu	β-Caryophyllene
Bai zhu	α-Amyrin
Bai zhu	β-Eudesmol
Bai zhu	Elemene
Bai tou weng	Betulinic Acid
Bai tou weng	Pinoresinol
Bai tou weng	Isorhamnetin
Bai tou weng	6,8-Dimethylesculetin
Bai tou weng	Ergosterol
Bai tou weng	Oleanolic Acid
Bai tou weng	Ursolic Acid
Bai tou weng	Stigmasterol
Bai xian pi	Dictamine
Bai xian pi	Psoralen
Bai xian pi	Xanthotoxin
Bai xian pi	Trigonelline
Bai xian pi	4'-O-Methyl Taxifolin
Bai xian pi	Wogonin
Bai xian pi	Azadirachtin
Bai xian pi	Limonin
Bai xian pi	Isoquercetin
Bai xian pi	Scopoletin
Bai xian pi	Quercetin
Bai zhi	Angelical
Bai zhi	Isopsoralen
Bai zhi	Germacrone
Bai zhi	D-Limonene
Bai zhi	Bergapten
Bai zhi	Imperatorin
Bai zhi	Xanthotoxin
Bai zhi	Osthole
Bai zhi	Coumarin
Bai zhi	Eugenol
Bai zhi	Anethole
Bai zhi	Isoimperatorin
Bai zhi	Umbelliferone
Bai zhi	Scopoletin
Bai zhi	Paeonol
Bai zhi	Carvacrol
Bai zhi	β-Myrcene
Bai zhi	Ferulic Acid
Bai zhi	Caryophyllene Oxide
Bai zhi	Isopimpinellin
Bai zhi	Elemene
Bai zhi	Oleic Acid
Bai zhi	α-Phellandrene
Bai zhi	Stigmasterol
Ban mao	Cantharidin
Ban mao	Norcantharidin
Ban mao	Oleic Acid
Ban lan gen	Lupeol
Ban lan gen	Apigenin
Ban lan gen	Niacin
Ban lan gen	Emodin
Ban lan gen	Chrysophanol
Ban lan gen	Tryptanthrin
Ban lan gen	β-Sitosterol
Ban lan gen	Methyl-P-Coumarate
Ban lan gen	Isoliquiritigenin
Ban lan gen	Liquiritigenin
Ban lan gen	Hispidulin
Ban lan gen	Betulin
Ban lan gen	Pinoresinol
Ban lan gen	6-Hydroxymethylfurfural
Ban lan gen	Stigmasterol
Ban bian lian	Apigenin
Ban bian lian	Fumaric Acid
Ban bian lian	Diosmetin
Ban bian lian	Chrysoeriol
Ban bian lian	Apigenin-8-Glucoside
Ban bian lian	Diosmin
Ban bian lian	Pinoresinol
Ban bian lian	6-Hydroxymethylfurfural
Ban bian lian	6,8-Dimethylesculetin
Ban bian lian	β-Amyrin
Ban bian lian	Kaempferol
Ban bian lian	Quercetin
Ban xia	Luteolin
Ban xia	Chrysophanol
Ban xia	Gallic Acid
Ban xia	Anethole
Ban xia	Baicalin
Ban xia	Protocatechuic Aldehyde
Ban xia	Trigonelline
Ban xia	Baicalein
Ban xia	Baicalein-8-O-Glucoside
Ban xia	6-Hydroxymethylfurfural
Ban xia	Protocatechuic Acid
Ban xia	Vanillic Acid
Ban xia	Stigmasterol
Ban zhi lian	Pheophorbide A
Ban zhi lian	Luteolin
Ban zhi lian	Apigenin
Ban zhi lian	Wogonin
Ban zhi lian	Scutellarin
Ban zhi lian	Eriodictyol
Ban zhi lian	Thymol
Ban zhi lian	Baicalein
Ban zhi lian	Hispidulin
Ban zhi lian	Baicalein-8-O-Glucoside
Ban zhi lian	Cinnamic Acid
Ban zhi lian	Paeonol
Ban zhi lian	Protocatechuic Acid
Ban zhi lian	Quercetin
Ban zhi lian	Ursolic Acid
Ban zhi lian	Vanillic Acid
Ban zhi lian	Stigmasterol
Ban zhi lian	β-Sitosterol
Bei sha shen	Psoralen
Bei sha shen	Lupeol
Bei sha shen	Bergapten
Bei sha shen	Imperatorin
Bei sha shen	Xanthotoxin
Bei sha shen	Coumarin
Bei sha shen	Chlorogenic Acid
Bei sha shen	Isoimperatorin
Bei sha shen	Secoisolariciresinol Diglucoside
Bei sha shen	Vanillic Acid
Bei sha shen	Caffeic Acid
Bei sha shen	Quercetin
Bei sha shen	Rutin
Bei sha shen	Scopoletin
Bei sha shen	Betulin
Bei sha shen	Ferulic Acid
Bei sha shen	Isoquercetin
Bei sha shen	Stigmasterol
Bi bo	Piperine
Bi bo	Anethole
Bi bo	Sesamin
Bi bo	Piperlonguminine
Bi bo	Piplartine
Bi bo	Caryophyllene Oxide
Bi bo	β-Myrcene
Bi bo	Elemene
Bu gu zhi	Bakuchiol
Bu gu zhi	Psoralen
Bu gu zhi	Xanthotoxin
Bu gu zhi	Isopsoralen
Bu gu zhi	Isobavachalcone
Bu gu zhi	Delphinidin
Bu gu zhi	Bakuchicin
Bu gu zhi	Astragalin
Bu gu zhi	Stigmasterol
Bu zha ye	Apigenin
Bu zha ye	Vitexin
Bu zha ye	Ferulic Acid
Bu zha ye	Isorhamnetin
Bu zha ye	Rutin
Bu zha ye	Hyperoside
Bu zha ye	Phytol
Bu zha ye	Quercitrin
Bu zha ye	Kaempferol
Bu zha ye	Quercetin
Cang zhu	β-Eudesmol
Cang zhu	Epigallocatechin
Cang zhu	Atractylon
Cang zhu	Limonin
Cang zhu	Epicatechin
Cang zhu	Wogonin
Cang zhu	Atractylenolide I
Cang zhu	Vanillic Acid
Chai hu	Kaerophyllin
Chai hu	Saikosaponin D
Chai hu	Saikosaponin B3
Chai hu	Puerarin
Chai hu	Isopsoralen
Chai hu	D-Limonene
Chai hu	Luteolin
Chai hu	Coumarin
Chai hu	Eugenol
Chai hu	Thymol
Chai hu	Geraniol
Chai hu	β-Myrcene
Chai hu	Stigmasterol
Chai hu	Troxerutin
Chai hu	N-Butylidenephthalide
Chai hu	Paeonol
Chai hu	β-Eudesmol
Chai hu	Baicalein-8-O-Glucoside
Chai hu	Isoliquiritigenin
Chai hu	Capsaicin
Chai hu	Isoquercetin
Chai hu	Carvacrol
Chai hu	Isorhamnetin
Chai hu	Hyperoside
Chai hu	Decaldehyde
Chai hu	Esculetin
Chai hu	6,8-Dimethylesculetin
Chai hu	Rutin
Chai hu	β-Caryophyllene
Chai hu	Caryophyllene Oxide
Chai hu	Scopoletin
Chai hu	Kaempferol
Chai hu	Quercetin
Chai hu	Oleanolic Acid
Che qian cao	Luteolin
Che qian cao	Chlorogenic Acid
Che qian cao	Fumaric Acid
Che qian cao	Martynoside
Che qian cao	Raffinose
Che qian cao	Stachyose
Che qian cao	Ursolic Acid
Che qian cao	Stigmasterol
Che qian cao	Verbascoside
Che qian cao	Aucubin
Che qian cao	Cinnamic Acid
Che qian cao	Baicalein
Che qian cao	Hispidulin
Che qian cao	Luteoloside
Che qian cao	Ferulic Acid
Che qian cao	Caffeic Acid
Che qian cao	Baicalein-8-O-Glucoside
Che qian cao	Oleanolic Acid
Che qian cao	Vanillic Acid
Che qian cao	β-Sitosterol
Chen pi	D-Limonene
Chen pi	Skullcapflavone II
Chen pi	Nobiletin
Chen pi	Geraniol
Chen pi	Neohesperidin
Chen pi	β-Myrcene
Chen pi	Naringin
Chen pi	6-Hydroxymethylfurfural
Chen pi	Decaldehyde
Chen pi	Carvacrol
Chen pi	β-Sitosterol
Chi shao	D-Limonene
Chi shao	Luteolin
Chi shao	Eugenol
Chi shao	Gallic Acid
Chi shao	Paeonol
Chi shao	Albiflorin
Chi shao	Paeoniflorin
Chi shao	β-Amyrin
Chi shao	Ellagic Acid
Chi shao	Catechin
Chi shao	Ethyl Gallate
Chi shao	Arbutin
Chi shao	Baicalein
Chi shao	Baicalein-8-O-Glucoside
Chi shao	Vanillic Acid
Chi shao	Stigmasterol
Chi shao	β-Sitosterol
Chu shi zi	Apigenin
Chu shi zi	Trillin
Chu shi zi	Scopoletin
Chu shi zi	β-Carotene
Chuan xiong	D-Limonene
Chuan xiong	Chrysophanol
Chuan xiong	N-Butylidenephthalide
Chuan xiong	Caffeic Acid
Chuan xiong	Sinapic Acid
Chuan xiong	Tetramethylpyrazine
Chuan xiong	Folic Acid
Chuan xiong	β-Myrcene
Chuan xiong	Thymol
Chuan xiong	α-Phellandrene
Chuan xiong	Vanillic Acid
Chuan xiong	β-Sitosterol
Chuan shan long	Dioscin
Chuan shan long	Polyphyllin D
Chuan xin lian	Chlorogenic Acid
Chuan xin lian	Eugenol
Chuan xin lian	Andrographolide
Chuan xin lian	Oroxylin A
Chuan xin lian	Dehydroandrographolide
Chuan xin lian	Neoandrographolide
Chuan xin lian	Wogonin
Chuan xin lian	Skullcapflavone II
Chuan xin lian	Carvacrol
Chuan xin lian	Caffeic Acid
Chui pen cao	Sarmentosins
Chui pen cao	Hypericin
Chui pen cao	Isoliquiritigenin
Chui pen cao	Liquiritigenin
Chui pen cao	β-Caryophyllene
Chui pen cao	α-Amyrin
Chui pen cao	Luteoloside
Chui pen cao	Isoquercetin
Chui pen cao	Isorhamnetin
Chui pen cao	Quercetin
Ci wu jia	Chlorogenic Acid
Ci wu jia	Amygdalin
Ci wu jia	Betulinic Acid
Ci wu jia	Sesamin
Ci wu jia	Isofraxidin
Ci wu jia	Caffeic Acid
Ci wu jia	Hyperoside
Ci wu jia	Oleanolic Acid
Ci wu jia	Ursolic Acid
Da huang	Chrysophanols 2-O-Glucoside
Da huang	Rhein 9-O-Glucoside
Da huang	Physcione
Da huang	Rhein
Da huang	Emodin
Da huang	Aloe Emodin
Da huang	Chrysophanol
Da huang	Gallic Acid
Da huang	Catechin
Da huang	Epicatechin
Da huang	Kaempferol
Da huang	(+)-Gallocatechin
Da huang	Cinnamic Acid
Da qing ye	Niacin
Da qing ye	Fumaric Acid
Da qing ye	β-Sitosterol
Da qing ye	Tryptanthrin
Da suan	Allicin
Da suan	Geraniol
Da zao	Lupeol
Da zao	Niacin
Da zao	Berberine
Da zao	Betulin
Da zao	Betulinic Acid
Da zao	Riboflavin
Da zao	Catechin
Da zao	Rutin
Da zao	Oleanolic Acid
Da zao	Stigmasterol
Da zao	Maslinic Acid
Da zao	β-Carotene
Da zao	Fumarine
Da zao	N-Trans-Feruloyltyramine
Da zao	Quercetin
Da zao	Ursolic Acid
Dan shen	Salvianolic Acid A
Dan shen	Luteolin
Dan shen	Apigenin
Dan shen	Physcione
Dan shen	Chlorogenic Acid
Dan shen	Baicalin
Dan shen	Isoimperatorin
Dan shen	Tanshinone Iia
Dan shen	Cryptotanshinone
Dan shen	Tanshinone I
Dan shen	Dihydrotanshinone
Dan shen	Salvianolic Acid B
Dan shen	Protocatechuic Aldehyde
Dan shen	Tigogenin
Dan shen	Oleanolic Acid
Dan shen	Ursolic Acid
Dan shen	Stigmasterol
Dan shen	Salvianic Acid A
Dan shen	Vitamin E
Dan shen	Protocatechuic Acid
Dan shen	Baicalein-8-O-Glucoside
Dan shen	β-Caryophyllene
Dan shen	α-Amyrin
Dan shen	Luteoloside
Dan zhu ye	Taraxerol
Dang gui	D-Limonene
Dang gui	Niacin
Dang gui	Umbelliferone
Dang gui	Carvacrol
Dang gui	Scopoletin
Dang gui	Stigmasterol
Dang gui	Coniferyl Ferulate
Dang gui	Ferulic Acid
Dang gui	β-Myrcene
Dang gui	N-Butylidenephthalide
Dang gui	Decaldehyde
Dang shen	Apigenin
Dang shen	Niacin
Dang shen	Taraxerol
Dang shen	Stigmasterol
Dang shen	Sulforaphane
Dang shen	Luteoloside
Dang shen	Capsaicin
Dang shen	6-Hydroxymethylfurfural
Dang shen	Tectorigenin
Dang shen	Tectoridin
Dao dou	Lupeol
Dao dou	Gallic Acid
Dao dou	Paeonol
Dao dou	Albiflorin
Dao dou	Paeoniflorin
Dao dou	Catechin
Dao dou	Benzoylpaeoniflorin
Dao dou	Stigmasterol
Dao dou	β-Sitosterol
Deng zhan xi xin	Apigenin
Deng zhan xi xin	Chlorogenic Acid
Deng zhan xi xin	Gallic Acid
Deng zhan xi xin	Scutellarin
Deng zhan xi xin	Isoliquiritigenin
Deng zhan xi xin	Esculin
Deng zhan xi xin	Baicalein
Deng zhan xi xin	Esculetin
Deng zhan xi xin	Ferulic Acid
Deng zhan xi xin	Scopoletin
Deng zhan xi xin	Protocatechuic Aldehyde
Deng zhan xi xin	Protocatechuic Acid
Deng zhan xi xin	Kaempferol
Deng zhan xi xin	Quercetin
Di fu zi	Phytol
Di fu zi	Oleanolic Acid
Di fu zi	Stigmasterol
Di huang	Monomelittoside
Di huang	Geniposide
Di huang	Stachyose
Di huang	Raffinose
Di huang	Aucubin
Di jin cao	Hopenol-B
Di jin cao	Gallic Acid
Di jin cao	Lupeol Acetate
Di jin cao	Isoquercetin
Di jin cao	Astragalin
Di jin cao	Ellagic Acid
Di jin cao	Shikimic Acid
Di jin cao	Scopoletin
Di jin cao	Kaempferol
Di jin cao	Quercetin
Di jin cao	β-Sitosterol
Di yu	Betulinic Acid
Di yu	Kaempferol
Di yu	Quercetin
Dong chong xia cao	Cordycepin
Dong chong xia cao	Niacin
Dong chong xia cao	Caffeine
Dong chong xia cao	Oleic Acid
Dong chong xia cao	Riboflavin
Dong chong xia cao	Vitamin C
Dong chong xia cao	Ergosterol
Dong ling cao	D-Limonene
Dong ling cao	Ponicidin
Dong ling cao	Oridonin
Dong ling cao	Ursolic Acid
Du zhong	Genipin
Du zhong	Geniposide
Du zhong	Chlorogenic Acid
Du zhong	Pinoresinol
Du zhong	Dulcitol
Du zhong	Aucubin
Du zhong	Caffeic Acid
Du zhong	Kaempferol
Du zhong	Ursolic Acid
Du zhong	Genistein
Du zhong	Betulinic Acid
Du zhong	β-Carotene
Du zhong	Isoquercetin
Du zhong	Astragalin
Du zhong	Epicatechin
Du zhong	Ferulic Acid
Du zhong	Rutin
Du zhong	Protocatechuic Acid
Du zhong	6-Hydroxymethylfurfural
Du zhong	Betulin
Du zhong	Quercetin
Du zhong	Vanillic Acid
E zhu	Curcumenolactones C
E zhu	Germacrone
E zhu	D-Limonene
E zhu	Caryophyllene Oxide
E zhu	β-Myrcene
E zhu	Curcumol
E zhu	Elemene
E zhu	β-Caryophyllene
E zhu	β-Eudesmol
Er cha	Catechin
Er cha	Epicatechin
Er cha	Kaempferol
Er cha	Quercetin
Fang ji	Fangchinoline
Fang ji	Tetrandrine
Fang ji	α-Phellandrene
Fu ling	Ergosterol
Fu zi	Aconine
Fu zi	β-Sitosterol
Gan cao	Glycyrrhetinic Acid
Gan cao	Glycyrrhizin
Gan cao	Anethole
Gan cao	Isoliquiritigenin
Gan cao	Liquiritigenin
Gan cao	Liquiritin
Gan cao	Isobavachalcone
Gan cao	Rutin
Gan cao	Echinatin
Gan cao	Pinocembrin
Gan cao	Glabridin
Gan cao	Astragalin
Gan cao	Isorhamnetin
Gan cao	Naringin
Gan cao	Vitexin
Gan cao	Betulinic Acid
Gan cao	Protocatechuic Acid
Gan cao	Isoquercetin
Gan cao	Scopoletin
Gan cao	Kaempferol
Gan cao	Quercetin
Gan cao	Oleanolic Acid
Gan cao	Ursolic Acid
Gan cao	β-Sitosterol
Gan jiang	D-Limonene
Gan jiang	7-Gingerol
Gan jiang	Geraniol
Gan jiang	α-Phellandrene
Gan jiang	Xanthorrhizol
Gan jiang	β-Eudesmol
Gan jiang	β-Myrcene
Gan jiang	Decaldehyde
Gan jiang	β-Sitosterol
Gang ban gui	Emodin
Ge gen	Puerarin
Ge gen	Daidzein
Ge gen	Genistein
Ge gen	Daidzin
Ge gen	6,8-Dimethylesculetin
Gong lao mu	Coptisine
Gong lao mu	Palmatine
Gong lao mu	Columbamine
Gong lao mu	Vanillic Acid
Gou teng	Chlorogenic Acid
Gou teng	Epigallocatechin
Gou teng	Epicatechin
Gou teng	Hyperoside
Gou teng	Isoquercetin
Gou teng	Methyl-P-Coumarate
Gou teng	Quercitrin
Gou teng	Rutin
Gou teng	Scopoletin
Gou teng	Kaempferol
Gou teng	Quercetin
Gou teng	Oleanolic Acid
Gou teng	Ursolic Acid
Gou teng	β-Sitosterol
Gou qi zi	Lupeol
Gou qi zi	Niacin
Gou qi zi	Physcione
Gou qi zi	Cinnamic Acid
Gou qi zi	Riboflavin
Gou qi zi	Vitamin C
Gou qi zi	Kukoamine A
Gou qi zi	β-Carotene
Gou qi zi	β-Amyrin
Gou qi zi	Scopoletin
Gou qi zi	Stigmasterol
Gou qi zi	Paeonol
Gou qi zi	Lupeol Acetate
Gou qi zi	Betaine
Gou qi zi	Rutin
Gou qi zi	β-Ionone
Gou qi zi	Quercetin
Hai zao	Oleic Acid
Hai zao	Fucoxanthin
Hai zao	Quercetin
He zi	Neochebulic Acid
He zi	Gallic Acid
He zi	Ethyl Gallate
He zi	Ellagic Acid
He zi	Arjungenin
He zi	Corilagin
He zi	Quinic Acid
He zi	Chebulic Acid
He zi	Maslinic Acid
He zi	Arjunolic Acid
He zi	Shikimic Acid
He shou wu	Neanoside B
He shou wu	2,3,5,4'-Tetrahydroxy Stilbene-3-Ο-β-D-Glucoside
He shou wu	Rhein
He shou wu	Emodin
He shou wu	Chrysophanol
He shou wu	2,3,5,4'-Tetrahydroxystilbene-3-O-β-D-Glucoside
He shou wu	Resveratrol
He shou wu	N-Trans-Feruloyltyramine
He ye	Gallic Acid
He ye	Armepavine
He ye	Myricetin
He ye	Isoquercetin
He ye	Epicatechin
He ye	Isorhamnetin
He ye	Hyperoside
He ye	Kaempferol
He ye	Quercetin
He ye	β-Sitosterol
Hei dou	Niacin
Hei dou	Daidzein
Hei dou	Genistein
Hei dou	Stigmasterol
Hei dou	Folic Acid
Hei dou	Delphinidin
Hei dou	Cyanidin-4-Glucoside
Hei dou	Daidzin
Hong hua	Lupeol
Hong hua	Luteolin
Hong hua	Apigenin
Hong hua	Chlorogenic Acid
Hong hua	Hydroxysafflor Yellow A
Hong hua	Kaempferol-4-O-Rutinoside
Hong hua	Baicalein
Hong hua	Rutin
Hong hua	Riboflavin
Hong hua	6-Hydroxymethylfurfural
Hong hua	β-Caryophyllene
Hong hua	Phytol
Hong hua	β-Ionone
Hong hua	Ferulic Acid
Hong hua	Caryophyllene Oxide
Hong hua	Vitamin E
Hong hua	Myricetin
Hong hua	Baicalein-8-O-Glucoside
Hong hua	Astragalin
Hong hua	Decaldehyde
Hong hua	β-Carotene
Hong hua	Kaempferol
Hong hua	Quercetin
Hong hua	Stigmasterol
Hong jing tian	Umbelliferone
Hong jing tian	Gallic Acid
Hong jing tian	Salidroside
Hong jing tian	Ethyl Gallate
Hong jing tian	Caffeic Acid
Hong jing tian	Kaempferol
Hong qi	Naringin
Hong qi	Liquiritigenin
Hong qi	Quercetin
Hong qi	Ursolic Acid
Hong qi	Vanillic Acid
Hong qi	Stigmasterol
Hou po	D-Limonene
Hou po	Coumarin
Hou po	Eugenol
Hou po	Magnolol
Hou po	Honokiol
Hou po	β-Eudesmol
Hou po	β-Sitosterol
Hou po	Caffeic Acid
Hou po	Paeonol
Hou po	β-Myrcene
Hou po	Carvacrol
Hou po	Phytol
Hou po	Caryophyllene Oxide
Hou po	α-Phellandrene
Hu huang lian	Piscrocin D
Hu huang lian	Picroliv
Hu huang lian	Picrosideii
Hu huang lian	Picroside I
Hu huang lian	Kutkoside
Hu huang lian	Arbutin
Hu huang lian	Protocatechuic Acid
Hu huang lian	Catalpol
Hu huang lian	Cucurbitacin B
Hu huang lian	Bergenin
Hu huang lian	Aucubin
Hu huang lian	Ferulic Acid
Hu huang lian	Vanillic Acid
Hu ji sheng	Lupeol
Hu ji sheng	Oleanolic Acid
Hu ji sheng	Betulinic Acid
Hu ji sheng	β-Amyrin
Hu ji sheng	Protocatechuic Acid
Hu ji sheng	Isorhamnetin
Hu ji sheng	Ferulic Acid
Hu ji sheng	β-Sitosterol
Hu zhang	Polygonin
Hu zhang	Fangchinoline
Hu zhang	Apigenin
Hu zhang	Physcione
Hu zhang	Rhein
Hu zhang	Emodin
Hu zhang	Chrysophanol
Hu zhang	Coumarin
Hu zhang	Gallic Acid
Hu zhang	2,3,5,4'-Tetrahydroxy Stilbene-3-Ο-β-D-Glucoside
Hu zhang	2,3,5,4'-Tetrahydroxystilbene-3-O-β-D-Glucoside
Hu zhang	Resveratrol
Hu zhang	Quercitrin
Hu zhang	Catechin
Hu zhang	Quercetin
Hu zhang	Rutin
Hu zhang	Hyperoside
Hu zhang	Polydatin
Hu zhang	Luteolin 8-O-β-D-Glucuronide
Hu zhang	Protocatechuic Acid
Hu zhang	Isoquercetin
Hu zhang	Luteoloside
Hu zhang	Oleanolic Acid
Hua jiao	D-Limonene
Hua jiao	Bergapten
Hua jiao	Eugenol
Hua jiao	Gallic Acid
Hua jiao	Anethole
Hua jiao	Chelerythrine
Hua jiao	Diosmetin
Hua jiao	Geraniol
Hua jiao	Hyperoside
Hua jiao	β-Caryophyllene
Hua jiao	β-Myrcene
Hua jiao	Diosmin
Hua jiao	Quercetin
Hua jiao	α-Phellandrene
Huang bai	Rutaecarpine
Huang bai	Dictamine
Huang bai	D-Limonene
Huang bai	Berberine
Huang bai	Coptisine
Huang bai	Eugenol
Huang bai	Palmatine
Huang bai	Columbamine
Huang bai	Fumarine
Huang bai	Paeonol
Huang bai	Hyperoside
Huang bai	Berberrubine
Huang bai	Limonin
Huang bai	β-Myrcene
Huang bai	Quercetin
Huang bai	α-Phellandrene
Huang bai	Stigmasterol
Huang jing	Apigenin
Huang jing	Isoliquiritigenin
Huang jing	Liquiritigenin
Huang jing	Baicalein
Huang jing	6-Hydroxymethylfurfural
Huang jing	β-Sitosterol
Huang lian	Tetrandrine
Huang lian	Berberine
Huang lian	Coptisine
Huang lian	Chlorogenic Acid
Huang lian	Columbamine
Huang lian	Limonin
Huang lian	Palmatine
Huang lian	Ferulic Acid
Huang lian	Berberrubine
Huang lian	N-Trans-Feruloyltyramine
Huang lian	Quercetin
Huang lian	Vanillic Acid
Huang qi	Astragalus Polysaccharide
Huang qi	Rhamnocitrin 5'-β-D-Galactopyranoside
Huang qi	Lupeol
Huang qi	Niacin
Huang qi	Coumarin
Huang qi	Chlorogenic Acid
Huang qi	Astragaloside II
Huang qi	Astragaloside IV
Huang qi	Daidzein
Huang qi	Rutin
Huang qi	Bifendate
Huang qi	Isorhamnetin
Huang qi	Betulinic Acid
Huang qi	Betaine
Huang qi	Caffeic Acid
Huang qi	Folic Acid
Huang qi	Isoquercetin
Huang qi	Kaempferol
Huang qi	Quercetin
Huang qi	Vanillic Acid
Huang qin	Baicalin
Huang qin	Apigenin
Huang qin	Coptisine
Huang qin	Eugenol
Huang qin	Eriodictyol
Huang qin	Chrysin
Huang qin	Baicalein
Huang qin	Wogonin
Huang qin	Skullcapflavone II
Huang qin	Scutellarin
Huang qin	Oroxylin A
Huang qin	Stigmasterol
Huang qin	Tetramethylpyrazine
Huang qin	Catalpol
Huang qin	Epicatechin
Huang qin	Salidroside
Huang qin	Apigenin-8-Glucoside
Huang qin	β-Sitosterol
Huang shan yao	Dioscin
Ji gu cao	Glycyrrhetinic Acid
Ji gu cao	Lupeol
Ji gu cao	Physcione
Ji gu cao	Emodin
Ji gu cao	Chrysophanol
Ji gu cao	Protocatechuic Acid
Ji gu cao	Oleanolic Acid
Ji gu cao	Ursolic Acid
Ji gu cao	Stigmasterol
Ji xue teng	D-Limonene
Ji xue teng	Physcione
Ji xue teng	Emodin
Ji xue teng	Aloe Emodin
Ji xue teng	Anethole
Ji xue teng	Sparteine
Ji xue teng	Isoorientin
Ji xue teng	Daidzein
Ji xue teng	Malvidin
Ji xue teng	Schizandrin A
Ji xue teng	Protocatechuic Acid
Ji xue teng	Genistein
Ji xue teng	Catechin
Ji xue teng	Caryophyllene Oxide
Ji xue teng	Stigmasterol
Ji xue cao	D-Limonene
Ji xue cao	Apigenin
Ji xue cao	Chlorogenic Acid
Ji xue cao	Asiatic Acid
Ji xue cao	Vitamin C
Ji xue cao	Stachyose
Ji xue cao	Isochlorogenic Acid A
Ji xue cao	Cynarin
Ji xue cao	Ferulic Acid
Ji xue cao	Isoquercetin
Ji xue cao	3,6-Di-O-Caffeoylquinic Acid
Ji xue cao	Quercetin
Ji xue cao	Ursolic Acid
Ji xue cao	β-Sitosterol
Ji li	Physcione
Ji li	Emodin
Ji li	Rutin
Ji li	Tigogenin
Ji li	Trillin
Ji li	Isorhamnetin
Ji li	Kaempferol
Ji li	Vanillic Acid
Ji li	β-Sitosterol
Jiang huang	Tetrahydrocurcumin
Jiang huang	Germacrone
Jiang huang	D-Limonene
Jiang huang	Anethole
Jiang huang	Curcumin
Jiang huang	Calebin A
Jiang huang	Curcumol
Jiang huang	Elemene
Jiang huang	β-Caryophyllene
Jiang huang	Stigmasterol
Jin yin hua	Apigenin
Jin yin hua	Chlorogenic Acid
Jin yin hua	Eugenol
Jin yin hua	Luteolin
Jin yin hua	Chrysoeriol
Jin yin hua	Isochlorogenic Acid A
Jin yin hua	Carvacrol
Jin yin hua	Geraniol
Jin yin hua	Stigmasterol
Jin yin hua	Hyperoside
Jin yin hua	Luteoloside
Jin yin hua	β-Carotene
Jin yin hua	Caffeic Acid
Jin yin hua	Quinic Acid
Jin yin hua	β-Caryophyllene
Jin yin hua	Protocatechuic Acid
Jin yin hua	Rhoifolin
Jin yin hua	Rutin
Jin yin hua	Astragalin
Jin yin hua	Thymol
Jin yin hua	Apigenin-8-Glucoside
Jin yin hua	Methyl-P-Coumarate
Jin yin hua	Caryophyllene Oxide
Jin yin hua	Kaempferol
Jin yin hua	Quercetin
Jin yin hua	α-Phellandrene
Jin yin hua	Oleanolic Acid
Jin yin hua	Ursolic Acid
Jin ying zi	Apigenin
Jin ying zi	Vitamin C
Jin ying zi	Riboflavin
Jin ying zi	Protocatechuic Acid
Jin ying zi	Maslinic Acid
Jin ying zi	Kaempferol
Jin ying zi	Quercetin
Jin ying zi	Oleanolic Acid
Jin ying zi	Ursolic Acid
Jing da ji	Pekinenal
Jing da ji	Kurarinone
Jing da ji	Protocatechuic Acid
Jie geng	Niacin
Jie geng	Betulin
Jie geng	Vitamin C
Jie geng	Riboflavin
Ju hua	D-Limonene
Ju hua	Lupeol
Ju hua	Apigenin
Ju hua	Chlorogenic Acid
Ju hua	Eugenol
Ju hua	Luteolin
Ju hua	Quercitrin
Ju hua	β-Amyrin
Ju hua	Diosmin
Ju hua	Isochlorogenic Acid A
Ju hua	Cynarin
Ju hua	3,6-Di-O-Caffeoylquinic Acid
Ju hua	Luteoloside
Ju hua	Caryophyllene Oxide
Ju hua	Thymol
Ju hua	Diosmetin
Ju hua	α-Amyrin
Ju hua	Elemene
Ju hua	Isorhamnetin
Ju hua	Phytol
Ju hua	β-Myrcene
Ju hua	Isoquercetin
Ju hua	Luteolin 8-O-β-D-Glucuronide
Ju hua	Rhoifolin
Ju hua	Apigenin-8-Glucoside
Ju hua	Calamenene
Ju hua	Chrysoeriol
Ju hua	β-Eudesmol
Ju hua	Carvacrol
Ju hua	Kaempferol
Ju hua	Quercetin
Ju hua	α-Phellandrene
Ju ju	Lupeol
Ju ju	Chlorogenic Acid
Ju ju	Chicoric Acid
Ju ju	Esculin
Ju ju	α-Amyrin
Ju ju	Esculetin
Ju ju	β-Amyrin
Ju ju	Delphinidin
Ju ju	Luteoloside
Ju ju	6-Hydroxymethylfurfural
Juan bai	Apigenin
Juan bai	Ferulic Acid
Juan bai	Vanillic Acid
Jue ming zi	Ononitol Monohydrate
Jue ming zi	Physcione
Jue ming zi	Rhein
Jue ming zi	Emodin
Jue ming zi	Aloe Emodin
Jue ming zi	Chrysophanol
Jue ming zi	Aurantio-Obtusin
Jue ming zi	Purpurin
Jue ming zi	Raffinose
Jue ming zi	Chrysin
Jue ming zi	Paeonol
Jue ming zi	Stigmasterol
Ku shen	Oxymatrine
Ku shen	Matrine
Ku shen	Apigenin
Ku shen	Norkurarinone
Ku shen	Kurarinone
Ku shen	3'-Methoxykurarinone
Ku shen	Kushenin
Ku shen	Sophocarpine
Ku shen	Sophoranol
Ku shen	Luteoloside
Ku shen	Quercetin
Ku xing ren	Glycyrrhizin
Ku xing ren	Chlorogenic Acid
Ku xing ren	Eugenol
Ku xing ren	Phytol
Ku xing ren	Oleic Acid
Ku xing ren	Amygdalin
Ku xing ren	Geraniol
Ku xing ren	Stigmasterol
Ku xing ren	Glabridin
Ku xing ren	Catechin
Ku xing ren	Isoliquiritigenin
Ku xing ren	Betulinic Acid
Ku xing ren	β-Ionone
Ku xing ren	Ursolic Acid
Ku xing ren	β-Sitosterol
Lai fu zi	Vitamin E
Lai fu zi	Riboflavin
Lai fu zi	Vitamin C
Lai fu zi	β-Sitosterol
Lao guan cao	Germacrone
Lao guan cao	Gallic Acid
Lao guan cao	Hyperoside
Lao guan cao	Ethyl Brevifolincarboxylate
Lao guan cao	Myricetin
Lao guan cao	Corilagin
Lao guan cao	Quercitrin
Lao guan cao	Ellagic Acid
Lao guan cao	Shikimic Acid
Lao guan cao	Geraniol
Lao guan cao	Rutin
Lao guan cao	Isoquercetin
Lao guan cao	Astragalin
Lao guan cao	Protocatechuic Acid
Lao guan cao	Kaempferol
Lao guan cao	Quercetin
Lao guan cao	β-Sitosterol
Li zhi he	Caryophyllene Oxide
Li zhi he	Rutin
Li zhi he	Xanthorrhizol
Li zhi he	Protocatechuic Aldehyde
Li zhi he	Epicatechin
Li zhi he	Quercetin
Li zhi he	Stigmasterol
Li zhi he	β-Sitosterol
Lian qiao	D-Limonene
Lian qiao	Eugenol
Lian qiao	Forsythoside A
Lian qiao	Phillygenin
Lian qiao	Verbascoside
Lian qiao	β-Myrcene
Lian qiao	Oleanolic Acid
Lian qiao	Ursolic Acid
Lian qiao	Arctiin
Lian qiao	Astragalin
Lian qiao	Wogonin
Lian qiao	Pinoresinol
Lian qiao	Myricetin
Lian qiao	Caffeic Acid
Lian qiao	Betulinic Acid
Lian qiao	Hypericin
Lian qiao	Thymol
Lian qiao	Hyperoside
Lian qiao	Isoquercetin
Lian qiao	Rutin
Lian qiao	Kaempferol
Lian qiao	Quercetin
Lian qiao	Vanillic Acid
Lian zi xin	Neferine
Lian zi xin	Rutin
Lian zi xin	Armepavine
Lian zi xin	Hyperoside
Lian zi xin	Methyl-P-Coumarate
Lian zi xin	Quercetin
Liang tou jian	Raddeanin A
Liang tou jian	β-Sitosterol
Ling zhi	Fumaric Acid
Ling zhi	Anethole
Ling zhi	Ganoderiol F
Ling zhi	Ergosterol
Ling zhi	Ganoderiol I
Ling zhi	Decaldehyde
Ling zhi	Betaine
Long dan	Lupeol
Long dan	Gentiopicroside
Long dan	Sweroside
Long dan	Swertiamarin
Long dan	Saponarin
Long dan	β-Amyrin
Long dan	Ferulic Acid
Long dan	Mangiferin
Long dan	α-Amyrin
Long dan	Isoorientin
Long dan	Sesamin
Long dan	Kaempferol
Long dan	Oleanolic Acid
Long dan	Ursolic Acid
Long dan	β-Sitosterol
Lou lu	D-Limonene
Lou lu	Folic Acid
Lou lu	Arjunic Acid
Lou lu	Liquiritigenin
Lou lu	Caryophyllene Oxide
Lou lu	β-Caryophyllene
Lou lu	Ursolic Acid
Lou lu	β-Sitosterol
Lu gen	Eugenol
Lu gen	Anethole
Lu gen	Riboflavin
Lu gen	Caffeic Acid
Lu gen	β-Amyrin
Lu gen	Ferulic Acid
Lu gen	Oleanolic Acid
Lu gen	Vanillic Acid
Lu gen	Stigmasterol
Lu hui	Lupeol
Lu hui	Aloe Emodin
Lu hui	Chrysophanol
Lu hui	Vitamin D
Lu hui	β-Carotene
Lu hui	Cinnamic Acid
Lu hui	Rutin
Lu hui	Barbaloin
Lu hui	Quercetin
Lu hui	β-Sitosterol
Luo bu ma ye	Kaempferol-6'-O-Acetate
Luo bu ma ye	Isoquercetin-6'-O-Acetate
Luo bu ma ye	Lupeol
Luo bu ma ye	Apigenin
Luo bu ma ye	Chlorogenic Acid
Luo bu ma ye	Gallic Acid
Luo bu ma ye	Fumaric Acid
Luo bu ma ye	Luteolin
Luo bu ma ye	Myricetin
Luo bu ma ye	Caryophyllene Oxide
Luo bu ma ye	Isofraxidin
Luo bu ma ye	Quercitrin
Luo bu ma ye	Epigallocatechin
Luo bu ma ye	Astragalin
Luo bu ma ye	Catechin
Luo bu ma ye	Epicatechin
Luo bu ma ye	Kaempferol
Luo bu ma ye	Rutin
Luo bu ma ye	Hyperoside
Luo bu ma ye	Scopoletin
Luo bu ma ye	Phytol
Luo bu ma ye	β-Sitosterol
Ma bian cao	D-Limonene
Ma bian cao	Apigenin
Ma bian cao	Lupeol
Ma bian cao	Verbascoside
Ma bian cao	Stachyose
Ma bian cao	Aucubin
Ma bian cao	β-Carotene
Ma bian cao	Ursolic Acid
Ma bian cao	Diosmetin
Ma bian cao	Luteoloside
Ma bian cao	Gentiopicroside
Ma bian cao	Apigenin-8-Glucoside
Ma bian cao	Quercitrin
Ma bian cao	Kaempferol
Ma bian cao	Quercetin
Ma bian cao	Oleanolic Acid
Ma bian cao	Stigmasterol
Ma chi xian	Lupeol
Ma chi xian	Apigenin
Ma chi xian	Niacin
Ma chi xian	Bergapten
Ma chi xian	Fumaric Acid
Ma chi xian	Ferulic Acid
Ma chi xian	Isopimpinellin
Ma chi xian	β-Amyrin
Ma chi xian	Vitamin C
Ma chi xian	Scopoletin
Ma chi xian	β-Carotene
Ma chi xian	Sinapic Acid
Ma chi xian	α-Amyrin
Ma chi xian	Myricetin
Ma chi xian	Riboflavin
Ma chi xian	Kaempferol
Ma chi xian	Quercetin
Man jing zi	D-Limonene
Man jing zi	Physcione
Man jing zi	Eugenol
Man jing zi	Oleic Acid
Man jing zi	Casticin
Man jing zi	Isoorientin
Man jing zi	Caryophyllene Oxide
Man jing zi	Vitexin
Man jing zi	Elemene
Man jing zi	Vitamin E
Man jing zi	Protocatechuic Acid
Man jing zi	(+)-Taxifolin
Man jing zi	Astragalin
Man jing zi	Luteoloside
Man jing zi	Kaempferol
Man jing zi	Quercetin
Man jing zi	α-Phellandrene
Man jing zi	Vanillic Acid
Man jing zi	Stigmasterol
Man jing zi	β-Sitosterol
Mao zhua cao	6-Hydroxymethylfurfural
Mao zhua cao	Stigmasterol
Mi meng hua	Apigenin
Mi meng hua	Luteolin
Mi meng hua	Verbascoside
Mi meng hua	Luteoloside
Mi meng hua	Aucubin
Mi meng hua	Apigenin-8-Glucoside
Mi meng hua	Echinacoside
Mi meng hua	Catalpol
Mi meng hua	α-Amyrin
Mi meng hua	Vanillic Acid
Mo han lian	Apigenin
Mo han lian	Niacin
Mo han lian	Luteolin
Mo han lian	Wedelolactone
Mo han lian	Apigenin-8-Glucoside
Mo han lian	Quercetin
Mo han lian	β-Amyrin
Mo han lian	Caryophyllene Oxide
Mo han lian	Demethylwedelolactone
Mo han lian	Luteoloside
Mo han lian	Protocatechuic Acid
Mu dan pi	Eugenol
Mu dan pi	Gallic Acid
Mu dan pi	Paeonol
Mu dan pi	Benzoylpaeoniflorin
Mu dan pi	Paeoniflorin
Mu dan pi	Betulin
Mu dan pi	Betulinic Acid
Mu dan pi	Catechin
Mu dan pi	Kaempferol
Mu dan pi	Quercetin
Mu dan pi	Oleanolic Acid
Mu dan pi	Vanillic Acid
Mu dan pi	β-Sitosterol
Mu jing ye	D-Limonene
Mu jing ye	Caryophyllene Oxide
Mu jing ye	β-Myrcene
Mu jing ye	β-Eudesmol
Mu jing ye	α-Phellandrene
Mu gua	Chlorogenic Acid
Mu gua	Eugenol
Mu gua	Gallic Acid
Mu gua	Fumaric Acid
Mu gua	Oleanolic Acid
Mu gua	Ursolic Acid
Mu gua	Cinnamic Acid
Mu gua	Shikimic Acid
Mu gua	Quinic Acid
Mu gua	Amygdalin
Mu gua	Epicatechin
Mu gua	6-Hydroxymethylfurfural
Mu gua	Betulinic Acid
Mu gua	Quercitrin
Mu gua	Esculetin
Mu gua	Protocatechuic Acid
Mu gua	Quercetin
Mu hu die	3-Bromo-α-Ergocryptine
Mu hu die	Lupeol
Mu hu die	Luteolin
Mu hu die	Apigenin
Mu hu die	Aloe Emodin
Mu hu die	Baicalin
Mu hu die	Scutellarin
Mu hu die	Chrysin
Mu hu die	Baicalein
Mu hu die	Lapachol
Mu hu die	Chrysoeriol
Mu hu die	Oroxylin A
Mu hu die	Verbascoside
Mu hu die	Hispidulin
Mu hu die	Ellagic Acid
Mu hu die	Wogonin
Mu hu die	Vitamin E
Mu hu die	Baicalein-8-O-Glucoside
Mu hu die	Quercetin
Mu hu die	Stigmasterol
Mu mian hua	Lupeol
Mu mian hua	Apigenin
Mu mian hua	Mangiferin
Mu mian hua	Luteoloside
Mu mian hua	Vitexin
Mu mian hua	Hyperoside
Mu mian hua	Vitamin E
Mu mian hua	Quercetin
Mu mian hua	α-Phellandrene
Mu mian hua	Oleanolic Acid
Mu mian hua	Stigmasterol
Mu xiang	Chrysophanol
Mu xiang	Chlorogenic Acid
Mu xiang	Anethole
Mu xiang	Dehydrocostus Lactone
Mu xiang	Cynaropicrin
Mu xiang	α-Phellandrene
Mu xiang	Betulin
Mu xiang	Costunolide
Mu xiang	Isoalantolactone
Mu xiang	β-Ionone
Mu xiang	β-Myrcene
Mu xiang	Stigmasterol
Mu xiang	Carvacrol
Mu xiang	Caryophyllene Oxide
Mu xiang	β-Eudesmol
Mu xiang	Betulinic Acid
Mu xiang	Oleanolic Acid
Mu xiang	β-Sitosterol
Mu zei	Apigenin
Mu zei	Fumaric Acid
Mu zei	Caffeic Acid
Mu zei	Kaempferol
Mu zei	Quercetin
Mu zei	Paeonol
Mu zei	Ferulic Acid
Mu zei	Isoquercetin
Mu zei	Vanillic Acid
Nan sha shen	Praeruptorin A
Nan sha shen	Decaldehyde
Niu bang zi	Dehydrocostus Lactone
Niu bang zi	Chlorogenic Acid
Niu bang zi	Arctigenin
Niu bang zi	Arctiin
Niu bang zi	Riboflavin
Niu bang zi	Protocatechuic Acid
Niu bang zi	Vitamin C
Niu bang zi	Decaldehyde
Niu bang zi	Cynarin
Niu bang zi	β-Carotene
Niu bang zi	Kaempferol
Niu huang	Ergosterol
Niu huang	Oleanolic Acid
Niu huang	Ursolic Acid
Niu xi	Geniposide
Niu xi	Luteolin
Niu xi	Berberine
Niu xi	Coptisine
Niu xi	Chrysophanol
Niu xi	Folic Acid
Niu xi	Oleanolic Acid
Niu xi	Baicalein
Niu xi	Baicalein-8-O-Glucoside
Niu xi	Astragalin
Niu xi	Palmatine
Niu xi	Betaine
Niu xi	6-Hydroxymethylfurfural
Niu xi	Hyperoside
Niu xi	Rutin
Niu xi	Wogonin
Niu xi	Kaempferol
Niu xi	Quercetin
Niu xi	Stigmasterol
Nv zhen zi	Specnuezhenide
Nv zhen zi	D-Limonene
Nv zhen zi	Apigenin
Nv zhen zi	Eugenol
Nv zhen zi	Oleuropein
Nv zhen zi	Salidroside
Nv zhen zi	Oleanolic Acid
Nv zhen zi	Ursolic Acid
Nv zhen zi	Eriodictyol
Nv zhen zi	(+)-Taxifolin
Nv zhen zi	Rutin
Nv zhen zi	Apigenin-8-Glucoside
Nv zhen zi	Geraniol
Nv zhen zi	Luteoloside
Nv zhen zi	Verbascoside
Nv zhen zi	Daidzein
Nv zhen zi	Kaempferol
Nv zhen zi	Quercetin
Pi pa ye	D-Limonene
Pi pa ye	Chlorogenic Acid
Pi pa ye	Eugenol
Pi pa ye	Amygdalin
Pi pa ye	Dulcitol
Pi pa ye	Ursolic Acid
Pi pa ye	β-Caryophyllene
Pi pa ye	Betulinic Acid
Pi pa ye	Carvacrol
Pi pa ye	Geraniol
Pi pa ye	β-Myrcene
Pi pa ye	Epicatechin
Pi pa ye	Isorhamnetin 4-O-Galactoside
Pi pa ye	Rutin
Pi pa ye	Astragalin
Pi pa ye	Isoquercetin
Pi pa ye	Arjunolic Acid
Pi pa ye	Maslinic Acid
Pi pa ye	Thymol
Pi pa ye	Phytol
Pi pa ye	Ferulic Acid
Pi pa ye	Hyperoside
Pi pa ye	Ellagic Acid
Pi pa ye	Isorhamnetin
Pi pa ye	β-Ionone
Pi pa ye	Kaempferol
Pi pa ye	Quercetin
Pi pa ye	Oleanolic Acid
Qian li guang	Chlorogenic Acid
Qian cao	Physcione
Qian cao	Purpurin
Qian cao	Munjistin
Qian cao	Irisquinone
Qian cao	Ruberythric Acid
Qian cao	Scopoletin
Qian cao	Rubiadin
Qian cao	Oleanolic Acid
Qian cao	β-Sitosterol
Qin jiao	Kurarinone
Qin jiao	Erythrocentaurin
Qin jiao	Gentiopicroside
Qin jiao	Swertiamarin
Qin jiao	α-Amyrin
Qin jiao	Oleanolic Acid
Qin jiao	β-Sitosterol
Qin pi	Scopoletin
Qin pi	Esculetin
Qin pi	Esculin
Qin pi	Ursolic Acid
Qing dai	Saponarin
Qing dai	Tryptanthrin
Qing hao	Artemisinic Acid
Qing hao	Artemisinin
Qing hao	Artesunate
Qing hao	D-Limonene
Qing hao	Apigenin
Qing hao	Coumarin
Qing hao	Sesamin
Qing hao	Daphnetin 9-Methyl Ether
Qing hao	Dihydroartemisinin
Qing hao	Isofraxidin
Qing hao	β-Myrcene
Qing hao	Esculetin
Qing hao	Isoquercetin
Qing hao	Isorhamnetin
Qing hao	Isochlorogenic Acid A
Qing hao	Hyperoside
Qing hao	Vitexin
Qing hao	6,8-Dimethylesculetin
Qing hao	Scopoletin
Qing hao	Kaempferol
Qing hao	Quercetin
Qing hao	Stigmasterol
Qing hao	β-Sitosterol
Qing xiang zi	Celosin A
Qing xiang zi	Celosin B
Qing xiang zi	Oleanolic Acid
Qing xiang zi	Stigmasterol
Quan shen	Chlorogenic Acid
Quan shen	Gallic Acid
Quan shen	Epicatechin
Quan shen	Epigallocatechin
Quan shen	Catechin
Quan shen	Hyperoside
Quan shen	Ellagic Acid
Quan shen	Protocatechuic Acid
Quan shen	Rutin
Quan shen	Quercetin
Ren shen	Ginsenoside Rs5
Ren shen	Ginsenoside Ck
Ren shen	Ginsenoside Rk2
Ren shen	Niacin
Ren shen	Gomisin A
Ren shen	Ginsenoside Rg2
Ren shen	Ginsenoside Rf
Ren shen	Protopanaxadiol
Ren shen	Ginsenoside Rh3
Ren shen	Ginsenoside Rg4
Ren shen	Riboflavin
Ren shen	Raffinose
Ren shen	Kaempferol
Ren shen	Stigmasterol
Ren shen	Ginsenoside Rg6
Ren shen	Fumarine
Ren shen	β-Caryophyllene
Ren shen	Paeonol
Rou cong rong	Eugenol
Rou cong rong	Verbascoside
Rou cong rong	Echinacoside
Rou cong rong	Genistein
Rou cong rong	Pinoresinol
Rou cong rong	Quercetin
Rou dou kou	D-Limonene
Rou dou kou	α-Phellandrene
Rou dou kou	Oleic Acid
Rou dou kou	Isoliquiritigenin
Rou dou kou	β-Sitosterol
Rou dou kou	Protocatechuic Acid
Rou gui	D-Limonene
Rou gui	Coumarin
Rou gui	Eugenol
Rou gui	Anethole
Rou gui	Cinnamic Acid
Rou gui	β-Myrcene
Rou gui	3-Methoxycinnamaldehyde
Rou gui	Caryophyllene Oxide
Rou gui	α-Phellandrene
Ru xiang	D-Limonene
Ru xiang	Boswellic Acid
Ru xiang	Caryophyllene Oxide
Ru xiang	β-Caryophyllene
Ru xiang	Daidzein
Ru xiang	α-Phellandrene
San leng	Dehydrocostus Lactone
San leng	Kaempferol
San leng	Oleic Acid
San leng	6-Hydroxymethylfurfural
San leng	Stigmasterol
San qi	Ginsenoside Rg2
San qi	Quercetin
San qi	Stigmasterol
San qi	Lutein
San qi	Liquiritigenin
San qi	Oleanolic Acid
Sang shen	Fumaric Acid
Sang shen	Morin
Sang shen	Rutin
Sang shen	Geraniol
Sang shen	β-Carotene
Sang shen	Myricetin
Sang shen	Quercetin
Sang ye	Umbelliferone
Sang ye	D-Limonene
Sang ye	Physcione
Sang ye	Bergapten
Sang ye	Chlorogenic Acid
Sang ye	Eugenol
Sang ye	Anethole
Sang ye	Lupeol
Sang ye	Fumaric Acid
Sang ye	Morin
Sang ye	Folic Acid
Sang ye	Vitamin C
Sang ye	Astragalin
Sang ye	Paeonol
Sang ye	Trigonelline
Sang ye	Rutin
Sang ye	β-Amyrin
Sang ye	Scopoletin
Sang ye	Stigmasterol
Sang ye	Vitamin E
Sang ye	β-Ionone
Sang ye	β-Carotene
Sang ye	Protocatechuic Acid
Sang ye	Isobavachalcone
Sang ye	Phytol
Sang ye	Tectorigenin
Sang ye	Lupeol Acetate
Sang ye	Isoquercetin
Sang ye	Kaempferol
Sang ye	Quercetin
Sang ye	Oleanolic Acid
Sang ye	Ursolic Acid
Sang ye	Vanillic Acid
Sang zhi	Aromadendrin
Sang zhi	Raffinose
Sang zhi	Morin
Sang zhi	Stachyose
Sang zhi	Kaempferol
Sha ji	Lupeol
Sha ji	Rhein
Sha ji	Coumarin
Sha ji	Chlorogenic Acid
Sha ji	Isorhamnetin 4-O-Galactoside
Sha ji	Riboflavin
Sha ji	Vitamin C
Sha ji	Lycopene
Sha ji	Isorhamnetin
Sha ji	Rutin
Sha ji	Myricetin
Sha ji	Vitamin E
Sha ji	Catechin
Sha ji	Geraniol
Sha ji	Epicatechin
Sha ji	β-Ionone
Sha ji	β-Amyrin
Sha ji	β-Carotene
Sha ji	Folic Acid
Sha ji	Astragalin
Sha ji	Pelargonidin
Sha ji	Decaldehyde
Sha ji	α-Amyrin
Sha ji	Kaempferol
Sha ji	Quercetin
Sha ji	Oleanolic Acid
Sha ji	Ursolic Acid
Sha ji	Stigmasterol
Sha ji	β-Sitosterol
Sha yuan zi	Isoquercetin
Sha yuan zi	Kaempferide
Sha yuan zi	Myricetin
Sha yuan zi	Astragalin
Sha yuan zi	Hyperoside
Sha yuan zi	Kaempferol
Sha yuan zi	Quercetin
Sha ren	D-Limonene
Sha ren	Eugenol
Sha ren	β-Myrcene
Sha ren	α-Amyrin
Sha ren	6-Hydroxymethylfurfural
Sha ren	Geraniol
Sha ren	β-Ionone
Sha ren	Phytol
Sha ren	α-Phellandrene
Sha ren	Vanillic Acid
Sha ren	Stigmasterol
Shan dou gen	Matrine
Shan dou gen	Lupeol
Shan dou gen	Physcione
Shan dou gen	Emodin
Shan dou gen	Coumarin
Shan dou gen	Oxymatrine
Shan dou gen	Daidzein
Shan dou gen	Sophocarpine
Shan dou gen	Sophoranol
Shan dou gen	Genistein
Shan dou gen	Matsukaze Lactone
Shan dou gen	Withaferin A
Shan dou gen	Lupeol Acetate
Shan dou gen	Isorhamnetin
Shan dou gen	Rutin
Shan dou gen	Vitexin
Shan dou gen	Kaempferol
Shan dou gen	Quercetin
Shan dou gen	Vanillic Acid
Shan yao	Dioscin
Shan yao	Ergosterol
Shan yao	Piplartine
Shan yao	Stigmasterol
Shan yao	Piperlonguminine
Shan zha	Chlorogenic Acid
Shan zha	Epicatechin
Shan zha	Ergosterol
Shan zha	Epigallocatechin
Shan zha	Quercetin
Shan zha	Hyperoside
Shan zha	Ursolic Acid
Shan zha ye	Niacin
Shan zha ye	Chlorogenic Acid
Shan zha ye	Hyperoside
Shan zha ye	Maslinic Acid
Shan zha ye	Vitexin
Shan zha ye	Caffeic Acid
Shan zha ye	Riboflavin
Shan zha ye	Isoorientin
Shan zha ye	Vitamin C
Shan zha ye	Isorhamnetin
Shan zha ye	Epicatechin
Shan zha ye	Rutin
Shan zha ye	Kaempferol
Shan zha ye	Quercetin
Shan zha ye	Ursolic Acid
Shan zha ye	Stigmasterol
Shan zha ye	β-Sitosterol
Shan zhu yu	8-O-Galloyl-D-Sedoheptulose
Shan zhu yu	Tetrandrine
Shan zhu yu	Coumarin
Shan zhu yu	Gallic Acid
Shan zhu yu	Anethole
Shan zhu yu	Retinoic Acid
Shan zhu yu	Cornuside
Shan zhu yu	Sweroside
Shan zhu yu	Ursolic Acid
Shan zhu yu	Epicatechin Gallate
Shan zhu yu	α-Amyrin
Shan zhu yu	Maslinic Acid
Shan zhu yu	Swertiamarin
Shan zhu yu	Protocatechuic Acid
Shan zhu yu	Oleanolic Acid
Shan zhu yu	Stigmasterol
Shan zhu yu	β-Sitosterol
She chuang zi	Isopsoralen
She chuang zi	D-Limonene
She chuang zi	Bergapten
She chuang zi	Imperatorin
She chuang zi	Xanthotoxin
She chuang zi	Osthole
She chuang zi	Isopimpinellin
She chuang zi	β-Eudesmol
She chuang zi	Diosmetin
She chuang zi	β-Myrcene
She chuang zi	Caryophyllene Oxide
She chuang zi	α-Phellandrene
She chuang zi	Stigmasterol
Sheng ma	Glycyrrhizin
Sheng ma	Eugenol
Sheng ma	Anethole
Sheng ma	Caffeic Acid
Sheng ma	Paeonol
Sheng ma	Decaldehyde
Sheng ma	Esculetin
Sheng ma	Sinapic Acid
Sheng ma	β-Eudesmol
Sheng ma	Paeoniflorin
Sheng ma	Ferulic Acid
Sheng ma	Stigmasterol
Sheng ma	β-Sitosterol
Sheng jiang	Germacrone
Sheng jiang	D-Limonene
Sheng jiang	Bergapten
Sheng jiang	Eugenol
Sheng jiang	Geraniol
Sheng jiang	7-Gingerol
Sheng jiang	β-Eudesmol
Sheng jiang	β-Myrcene
Sheng jiang	Calamenene
Sheng jiang	Carvacrol
Sheng jiang	β-Ionone
Sheng jiang	Decaldehyde
Sheng jiang	Thymol
Sheng jiang	Elemene
Sheng jiang	Xanthorrhizol
Sheng jiang	Caryophyllene Oxide
Sheng jiang	α-Phellandrene
Sheng jiang	Vanillic Acid
Sheng jiang	Stigmasterol
Shi hu	Crepidatin
Shi hu	Chrysotobibenzyl
Shi hu	Erianin
Shi hu	Evodiamine
Shi hu	Moscatilin
Shi liu pi	Gallic Acid
Shi liu pi	Corilagin
Shi liu pi	Ellagic Acid
Shi liu pi	Catechin
Shi liu pi	Isoquercetin
Shi liu pi	Astragalin
Shi liu pi	Kaempferol
Shi liu pi	Quercetin
Shi liu pi	Oleanolic Acid
Shi liu pi	Ursolic Acid
Shu di huang	Geniposide
Shu di huang	Echinacoside
Shu di huang	Leonuride
Shu di huang	Rehmannioside C
Shu di huang	Melittoside
Shu di huang	Rehmannioside B
Shu di huang	Ferulic Acid
Shu di huang	Verbascoside
Shu di huang	6-Hydroxymethylfurfural
Shu di huang	Aucubin
Shu di huang	Raffinose
Shu di huang	Caffeic Acid
Shu di huang	Stachyose
Shu di huang	Catalpol
Shu di huang	Stigmasterol
Shu di huang	β-Sitosterol
Shui fei ji	Silychristin
Shui fei ji	Silybin
Shui fei ji	Betaine
Shui fei ji	Quercetin
Shui fei ji	Stigmasterol
Shui hong hua zi	Gallic Acid
Shui hong hua zi	Isoorientin
Shui hong hua zi	Eriodictyol
Shui hong hua zi	Chrysoeriol
Shui hong hua zi	(+)-Taxifolin
Shui hong hua zi	Epigallocatechin
Shui hong hua zi	Catechin
Shui hong hua zi	Kaempferol
Shui hong hua zi	Quercetin
Shui hong hua zi	Vanillic Acid
Song hua fen	Protocatechuic Acid
Song hua fen	Kaempferol
Song hua fen	β-Sitosterol
Tao ren	Chlorogenic Acid
Tao ren	Catechin
Tao ren	Amygdalin
Tian dong	Ferulic Acid
Tian dong	6-Hydroxymethylfurfural
Tian dong	Quercetin
Tian dong	Stigmasterol
Tian dong	β-Sitosterol
Tian hua fen	Cucurbitacin B
Tian ma	Protocatechuic Aldehyde
Tian ma	Gastrodin
Tian nan xing	Gallic Acid
Tian nan xing	Eudesmane
Tian nan xing	Protocatechuic Aldehyde
Tian nan xing	Trigonelline
Tian nan xing	Paeonol
Tian nan xing	Caryophyllene Oxide
Tian nan xing	Ethyl Gallate
Tian nan xing	Stigmasterol
Tian nan xing	β-Sitosterol
Tu bei mu	Tubeimoside I
Tu bei mu	Emodin
Tu bei mu	Cucurbitacin E
Tu bei mu	β-Sitosterol
Tu bei mu	Methyl 4-(2-Formyl-5-Methoxy-1H-Pyrrol-2- Yl)Butanoate
Tu bei mu	6-Hydroxymethylfurfural
Tu bei mu	Cucurbitacin B
Tu fu ling	Dioscin
Tu fu ling	Ferulic Acid
Tu fu ling	β-Eudesmol
Tu fu ling	Resveratrol
Tu fu ling	(+)-Taxifolin
Tu fu ling	Epicatechin
Tu fu ling	6-Hydroxymethylfurfural
Tu fu ling	Shikimic Acid
Tu fu ling	Quercetin
Tu fu ling	Stigmasterol
Tu fu ling	β-Sitosterol
Tu mu xiang	Isoalantolactone
Tu si zi	Matrine
Tu si zi	β-Carotene
Tu si zi	Astragalin
Tu si zi	Kaempferol
Tu si zi	Quercetin
Tu si zi	Hyperoside
Tu si zi	Pinoresinol
Tu si zi	β-Amyrin
Tu si zi	Sophoranol
Tu si zi	Isorhamnetin
Tu si zi	Sesamin
Wei ling xian	Embelin
Wei ling xian	6-Hydroxymethylfurfural
Wei ling xian	Oleanolic Acid
Wei ling xian	Vanillic Acid
Wei ling xian	Stigmasterol
Wu yao	Hydroxylindestrenolide
Wu yao	Linderagalactone E
Wu yao	D-Limonene
Wu yao	Linderalactone
Wu yao	Linderane
Wu yao	Boldine
Wu yao	β-Eudesmol
Wu yao	β-Myrcene
Wu yao	Rutin
Wu yao	Quercetin
Wu yao	α-Phellandrene
Wu yao	β-Sitosterol
Wu zhu yu	Evodiamine
Wu zhu yu	Rutaecarpine
Wu zhu yu	D-Limonene
Wu zhu yu	Berberine
Wu zhu yu	Physcione
Wu zhu yu	Chlorogenic Acid
Wu zhu yu	Eugenol
Wu zhu yu	Limonin
Wu zhu yu	Rutin
Wu zhu yu	Elemene
Wu zhu yu	Caryophyllene Oxide
Wu zhu yu	Isorhamnetin
Wu zhu yu	Caffeine
Wu zhu yu	β-Myrcene
Wu zhu yu	Quercetin
Wu zhu yu	α-Phellandrene
Wu zhu yu	Oleanolic Acid
Wu zhu yu	β-Sitosterol
Wu wei zi	D-Limonene
Wu wei zi	Schisandrin C
Wu wei zi	Schizantherin B
Wu wei zi	Corosolic Acid
Wu wei zi	Schischinone
Wu wei zi	Schisandrin B
Wu wei zi	Nordihydroguaiaretic Acid
Wu wei zi	Schisanhenol
Wu wei zi	Schisandrin A
Wu wei zi	Gomisin S
Wu wei zi	Schizandrin A
Wu wei zi	Schisantherin D
Wu wei zi	Schisandrins
Wu wei zi	Gomisin A
Wu wei zi	Geraniol
Wu wei zi	β-Myrcene
Wu wei zi	Protocatechuic Acid
Wu wei zi	Quinic Acid
Wu wei zi	β-Caryophyllene
Wu wei zi	6-Hydroxymethylfurfural
Xi hong hua	Chlorogenic Acid
Xi hong hua	Crocetin
Xi hong hua	Oleic Acid
Xi hong hua	β-Ionone
Xi hong hua	Isorhamnetin
Xi hong hua	Caffeic Acid
Xi hong hua	Kaempferol
Xi hong hua	Quercetin
Xi hong hua	α-Phellandrene
Xia ku cao	Luteolin
Xia ku cao	Hyperoside
Xia ku cao	Oleanolic Acid
Xia ku cao	Scopoletin
Xia ku cao	Malvidin
Xia ku cao	Morin
Xia ku cao	Esculetin
Xia ku cao	Luteoloside
Xia ku cao	Rutin
Xia ku cao	Delphinidin
Xia ku cao	β-Myrcene
Xia ku cao	β-Amyrin
Xia ku cao	Astragalin
Xia ku cao	Isoorientin
Xia ku cao	Kaempferol
Xia ku cao	Quercetin
Xia ku cao	α-Phellandrene
Xia ku cao	Ursolic Acid
Xia ku cao	Stigmasterol
Xian he cao	D-Limonene
Xian he cao	Apigenin
Xian he cao	Osthole
Xian he cao	Coumarin
Xian he cao	Gallic Acid
Xian he cao	Apigenin-8-Glucoside
Xian he cao	Ellagic Acid
Xian he cao	Catechin
Xian he cao	Caffeic Acid
Xian he cao	Quercetin
Xian he cao	Rutin
Xian he cao	Hyperoside
Xian he cao	Bisabolol
Xian he cao	Thymol
Xian he cao	Luteoloside
Xian he cao	Kaempferol
Xian he cao	Ursolic Acid
Xiang fu	Tetrahydropalmatine
Xiang fu	D-Limonene
Xiang fu	Chlorogenic Acid
Xiang fu	Calamenene
Xiang fu	Chrysoeriol
Xiang fu	Valencene
Xiang fu	Protocatechuic Acid
Xiang fu	Isorhamnetin
Xiang fu	Kaempferol
Xiang fu	Quercetin
Xiang fu	α-Phellandrene
Xiang fu	Oleanolic Acid
Xiang fu	Vanillic Acid
Xiang fu	Stigmasterol
Xiang fu	β-Sitosterol
Xiao hui xiang	D-Limonene
Xiao hui xiang	Bergapten
Xiao hui xiang	Imperatorin
Xiao hui xiang	Xanthotoxin
Xiao hui xiang	Anethole
Xiao hui xiang	Umbelliferone
Xiao hui xiang	α-Amyrin
Xiao hui xiang	β-Myrcene
Xiao hui xiang	β-Amyrin
Xiao hui xiang	Oleanolic Acid
Xiao hui xiang	Stigmasterol
Xiao hui xiang	α-Phellandrene
Xin yi	D-Limonene
Xin yi	Eugenol
Xin yi	Thymol
Xin yi	Calamenene
Xin yi	Carvacrol
Xin yi	β-Eudesmol
Xin yi	Caryophyllene Oxide
Xin yi	Geraniol
Xin yi	β-Myrcene
Xin yi	Elemene
Xin yi	α-Phellandrene
Xu duan	3,6-Di-O-Caffeoylquinic Acid
Xu duan	Ursolic Acid
Xu duan	β-Sitosterol
Xuan shen	Geniposide
Xuan shen	Lupeol
Xuan shen	Buergerinin B
Xuan shen	Cinnamic Acid
Xuan shen	Aucubin
Xuan shen	Verbascoside
Xuan shen	6-Hydroxymethylfurfural
Xuan shen	Ferulic Acid
Xuan shen	Paeoniflorin
Xuan shen	Ursolic Acid
Xuan shen	Vanillic Acid
Xuan shen	β-Sitosterol
Xue jie	Abietic Acid
Ya dan zi	Oleic Acid
Ya dan zi	Brucine
Ya dan zi	Hyperoside
Ya dan zi	Luteoloside
Yan hu suo	Tetrahydropalmatine
Yan hu suo	Berberine
Yan hu suo	Coptisine
Yan hu suo	Physcione
Yan hu suo	Emodin
Yan hu suo	Fumaric Acid
Yan hu suo	Corydine
Yan hu suo	Columbamine
Yan hu suo	Palmatine
Yan hu suo	Dehydrocavidine
Yan hu suo	Fumarine
Yan hu suo	Quercetin
Yan hu suo	Vanillic Acid
Yan hu suo	Stigmasterol
Yan hu suo	β-Sitosterol
Ye ju hua	Lupeol
[truncated: 264 more rows]
