# Supplementary material for: Identification of hepatoprotective traditional Chinese medicines based on the structure–activity relationship, molecular network, and machine learning techniques
Source: Front Pharmacol. 2022 Aug 29;13:969979. doi: 10.3389/fphar.2022.969979 (PMC9465166; doi:10.3389/fphar.2022.969979)
Supplement: Supplementary file 1 [file DataSheet1.ZIP › Supplementary file 5.xlsx]

## Sheet:  Undetermined network
Undetermined “TCM-ingredient” network
Traditional Chinese Medicine	Ingredient
Ai di cha	Paeonol
Ai di cha	Myricetin
Ai di cha	Quercitrin
Ai di cha	Embelin
Ai di cha	Caryophyllene Oxide
Ai di cha	Carvacrol
Ai di cha	Phytol
Ai di cha	Bergenin
Ai di cha	β-Eudesmol
Ai di cha	Calamenene
Ai di cha	Kaempferol
Ai di cha	Quercetin
Ai di cha	Oleanolic Acid
An xi xiang	Cinnamic Acid
An xi xiang	Cinobufagin
An xi xiang	Oleanolic Acid
An xi xiang	Vanillic Acid
Ba ji tian	D-Limonene
Ba ji tian	Physcione
Ba ji tian	Rubiadin
Ba ji tian	β-Sitosterol
Ba ji tian	Geraniol
Ba ji tian	Esculetin
Ba ji tian	Scopoletin
Ba ji tian	Isofraxidin
Ba qia	Dioscin
Ba qia	Coumarin
Ba qia	Gallic Acid
Ba qia	Aromadendrin
Ba qia	Oleanolic Acid
Ba qia	Kaempferide
Ba qia	(+)-Taxifolin
Ba qia	Protocatechuic Acid
Ba qia	Ergosterol
Ba qia	Vanillic Acid
Ba qia	β-Sitosterol
Bai bian dou	Niacin
Bai bian dou	Oleic Acid
Bai bian dou	Stachyose
Bai bian dou	Trigonelline
Bai bian dou	Raffinose
Bai bian dou	β-Carotene
Bai lian	Lupeol
Bai lian	Physcione
Bai lian	Emodin
Bai lian	Chrysophanol
Bai lian	Gallic Acid
Bai lian	Fumaric Acid
Bai lian	Epicatechin
Bai lian	Catechin Gallate
Bai lian	Quercitrin
Bai lian	Catechin
Bai lian	Protocatechuic Acid
Bai lian	Quercetin
Bai lian	Oleanolic Acid
Bai lian	Stigmasterol
Bai lian	β-Sitosterol
Bai qian	Sweroside
Bai qian	Swertiamarin
Bai qian	Caryophyllene Oxide
Bai qian	β-Sitosterol
Bai wei	Oleic Acid
Bai wei	β-Sitosterol
Bai bu	Chlorogenic Acid
Bai bu	Sesamin
Bai bu	Vanillic Acid
Bai bu	Stigmasterol
Bai bu	β-Sitosterol
Bai he	D-Limonene
Bai he	Emodin
Bai he	Colchicine
Bai he	Stigmasterol
Bai he	Decaldehyde
Bai he	Carvacrol
Bai zi ren	β-Sitosterol
Bei liu ji nu	D-Limonene
Bei liu ji nu	Apigenin
Bei liu ji nu	Eugenol
Bei liu ji nu	Luteolin
Bei liu ji nu	Geraniol
Bei liu ji nu	Decaldehyde
Bei liu ji nu	β-Eudesmol
Bi cheng qie	D-Limonene
Bi cheng qie	Rutin
Bi cheng qie	β-Myrcene
Bi cheng qie	Quercetin
Bi cheng qie	β-Sitosterol
Bian xu	Chlorogenic Acid
Bian xu	Gallic Acid
Bian xu	Quercitrin
Bian xu	Caffeic Acid
Bian xu	Scopoletin
Bian xu	Hyperoside
Bian xu	Myricetin
Bian xu	Astragalin
Bian xu	Catechin
Bian xu	Kaempferol
Bian xu	Quercetin
Bian xu	β-Sitosterol
Bing pian	D-Limonene
Bing pian	Asiatic Acid
Bing pian	Oleanolic Acid
Bing pian	β-Caryophyllene
Bing pian	Caryophyllene Oxide
Bing pian	β-Myrcene
Bing pian	α-Phellandrene
Cao dou kou	D-Limonene
Cao dou kou	Quercetin
Cao guo	Geraniol
Cao guo	Curcumin
Cao guo	Isoquercetin
Cao guo	Hyperoside
Cao guo	Epicatechin
Cao guo	Decaldehyde
Cao guo	Protocatechuic Acid
Cao guo	Quercetin
Cao guo	Vanillic Acid
Ce bai ye	Apigenin
Ce bai ye	Anethole
Ce bai ye	Myricetin
Ce bai ye	Oleic Acid
Ce bai ye	Quercitrin
Ce bai ye	Aromadendrin
Ce bai ye	β-Myrcene
Ce bai ye	Phytol
Ce bai ye	Thymol
Ce bai ye	Caryophyllene Oxide
Ce bai ye	Paeonol
Ce bai ye	Kaempferol
Ce bai ye	Quercetin
Ce bai ye	α-Phellandrene
Chan tui	Protocatechuic Aldehyde
Chan tui	Protocatechuic Acid
Chan su	Bufothionine
Chan su	Bufalin
Chan su	Arenobufagin
Chan su	Cinobufotalin
Che qian zi	Geniposide
Che qian zi	Apigenin
Che qian zi	Verbascoside
Che qian zi	Aucubin
Che qian zi	Stachyose
Che qian zi	Ursolic Acid
Che qian zi	Stigmasterol
Che qian zi	Raffinose
Che qian zi	Crenatoside
Che qian zi	Catalpol
Che qian zi	Isoquercetin
Che qian zi	Martynoside
Che qian zi	Hispidulin
Che qian zi	Quercetin
Che qian zi	Oleanolic Acid
Che qian zi	β-Sitosterol
Chen xiang	Caryophyllene Oxide
Chen xiang	β-Eudesmol
Chi xiao dou	Niacin
Chi xiao dou	Epigallocatechin
Chi xiao dou	Epicatechin
Chi xiao dou	Catechin
Chong wei zi	β-Caryophyllene
Chong wei zi	Paeonol
Chuan bei mu	Peimisine
Chuan bei mu	Methyl-P-Coumarate
Chuan bei mu	Cinnamic Acid
Chuan bei mu	Ferulic Acid
Chuan bei mu	β-Sitosterol
Chuan mu xiang	Costunolide
Chuan niu xi	Puerarin
Chuan niu xi	Folic Acid
Chuan niu xi	Daidzein
Chuan niu xi	Daidzin
Chuan niu xi	6,7-Dimethylesculetin
Chuan niu xi	Ferulic Acid
Chuan niu xi	Quercetin
Chuan niu xi	Oleanolic Acid
Chuan she gan	Genistein
Chuan she gan	Tectorigenin
Chuan she gan	Tectoridin
Chuan she gan	Iridin
Chun pi	Valencene
Chun pi	Rutin
Chun pi	Scopoletin
Chun pi	Elemene
Chun pi	β-Amyrin
Chun pi	Kaempferol
Chun pi	Quercetin
Chun pi	Ursolic Acid
Chun pi	Stigmasterol
Da fu pi	Arecoline
Da fu pi	Physcione
Da fu pi	Chrysophanol
Da fu pi	Gallic Acid
Da fu pi	Epicatechin
Da ji	Luteolin
Da ji	α-Amyrin
Da ji	β-Amyrin
Da ji	Stigmasterol
Da ji	Hispidulin
Da ji	β-Sitosterol
Da xue teng	Physcione
Da xue teng	Emodin
Da xue teng	Chrysophanol
Da xue teng	Chlorogenic Acid
Da xue teng	Salidroside
Da xue teng	Vanillic Acid
Da xue teng	Protocatechuic Acid
Da xue teng	β-Sitosterol
Da ye zi zhu	Luteolin
Da ye zi zhu	Apigenin
Da ye zi zhu	Luteolin 7-O-β-D-Glucuronide
Da ye zi zhu	Ursolic Acid
Da zao jiao	Stigmasterol
Dan dou chi	Daidzein
Dan dou chi	Genistein
Dan dou chi	Daidzin
Dan dou chi	Tetramethylpyrazine
Dang yao	Sweroside
Dang yao	Swertiamarin
Deng xin cao	Eugenol
Deng xin cao	β-Ionone
Deng xin cao	Luteoloside
Deng xin cao	β-Sitosterol
Di feng pi	Magnolol
Di feng pi	Betulinic Acid
Di feng pi	β-Eudesmol
Di feng pi	Geraniol
Di feng pi	β-Myrcene
Di feng pi	α-Phellandrene
Di gu pi	Apigenin
Di gu pi	Physcione
Di gu pi	Emodin
Di gu pi	Kukoamine A
Di gu pi	Betaine
Di gu pi	Cinnamic Acid
Di gu pi	Scopoletin
Di gu pi	Stigmasterol
Dian qie cao	Umbelliferone
Dian qie cao	Scopoletin
Ding gong teng	Chlorogenic Acid
Ding gong teng	Scopoletin
Dong gua pi	Niacin
Dong gua pi	Glutenol
Dong gua pi	β-Carotene
Dong kui guo	Rutin
Dong kui guo	Ferulic Acid
Dong kui guo	Quercetin
Dou kou	D-Limonene
Dou kou	Eugenol
Dou kou	β-Myrcene
Dou kou	Oleanolic Acid
Dou kou	Protocatechuic Acid
Dou kou	Carvacrol
Dou kou	Quercetin
Dou kou	α-Phellandrene
Du zhong ye	Chlorogenic Acid
Du zhong ye	Fumaric Acid
Du zhong ye	Astragalin
Du zhong ye	Geraniol
Du zhong ye	Aucubin
Du zhong ye	Hyperoside
Du zhong ye	Pinoresinol
Du zhong ye	Rutin
Du zhong ye	Protocatechuic Acid
Du zhong ye	Catechin
Du zhong ye	Kaempferol
Du zhong ye	Quercetin
Duan xue liu	Apigenin
Duan xue liu	β-Myrcene
Duan xue liu	Ursolic Acid
E bu shi cao	Lupeol
E bu shi cao	Apigenin
E bu shi cao	Coumarin
E bu shi cao	Eugenol
E bu shi cao	Stigmasterol
E bu shi cao	Calamenene
E bu shi cao	Thymol
E bu shi cao	3,5-Di-O-Caffeoylquinic Acid
E bu shi cao	Nobiletin
E bu shi cao	β-Ionone
E bu shi cao	Lupeol Acetate
E bu shi cao	Taraxerol
E bu shi cao	Caryophyllene Oxide
E bu shi cao	Carvacrol
E bu shi cao	Phytol
E bu shi cao	Elemene
E bu shi cao	β-Eudesmol
E bu shi cao	Quercetin
E bu shi cao	α-Phellandrene
E bu shi cao	β-Sitosterol
Fan bai cao	Gallic Acid
Fan bai cao	Fumaric Acid
Fan bai cao	Protocatechuic Acid
Fan bai cao	Catechin
Fan bai cao	Kaempferol
Fan bai cao	Quercetin
Fan bai cao	Oleanolic Acid
Fan bai cao	Ursolic Acid
Fan bai cao	β-Sitosterol
Fang feng	Psoralen
Fang feng	D-Limonene
Fang feng	Bergapten
Fang feng	Imperatorin
Fang feng	Xanthotoxin
Fang feng	Osthole
Fang feng	Coumarin
Fang feng	Fumaric Acid
Fang feng	β-Eudesmol
Fang feng	Decursin
Fang feng	Isopimpinellin
Fang feng	Isofraxidin
Fang feng	Caryophyllene Oxide
Fang feng	Scopoletin
Fang feng	β-Myrcene
Fang feng	Calamenene
Fang feng	Wogonin
Fang feng	α-Phellandrene
Fang feng	Vanillic Acid
Fang feng	β-Sitosterol
Fo shou	D-Limonene
Fo shou	Diosmin
Fo shou	6,7-Dimethylesculetin
Fo shou	Diosmetin
Fo shou	Protocatechuic Acid
Fo shou	Oleic Acid
Fo shou	Scopoletin
Fo shou	Vanillic Acid
Fu ping	Apigenin
Fu ping	Apigenin-7-Glucoside
Fu ping	Vitexin
Fu ping	Luteoloside
Fu ping	Rutin
Fu ping	Lutein
Fu ping	Vitamin C
Fu ping	β-Carotene
Fu ping	Stigmasterol
Fu pen zi	Imperatorin
Fu pen zi	Coumarin
Fu pen zi	Gallic Acid
Fu pen zi	Anethole
Fu pen zi	Esculin
Fu pen zi	Ellagic Acid
Fu pen zi	Shikimic Acid
Fu pen zi	β-Myrcene
Fu pen zi	Maslinic Acid
Fu pen zi	Hyperoside
Fu pen zi	Esculetin
Fu pen zi	Isoquercetin
Fu pen zi	Rutin
Fu pen zi	Astragalin
Fu pen zi	β-Caryophyllene
Fu pen zi	Kaempferol
Fu pen zi	Quercetin
Fu pen zi	Oleanolic Acid
Fu pen zi	Ursolic Acid
Fu pen zi	Vanillic Acid
Fu pen zi	β-Sitosterol
Gan song	Isopsoralen
Gan song	D-Limonene
Gan song	β-Eudesmol
Gan song	Cryptotanshinone
Gan song	β-Ionone
Gan song	Oleanolic Acid
Gan song	Ursolic Acid
Gan song	β-Sitosterol
Gao liang jiang	D-Limonene
Gao liang jiang	Apigenin
Gao liang jiang	Emodin
Gao liang jiang	Eugenol
Gao liang jiang	Galangin
Gao liang jiang	Kaempferide
Gao liang jiang	Quercetin
Gao liang jiang	Chrysin
Gao liang jiang	Curcumin
Gao liang jiang	Isorhamnetin
Gao liang jiang	Thymol
Gao liang jiang	Capsaicin
Gao liang jiang	Elemene
Gao liang jiang	β-Myrcene
Gao liang jiang	Protocatechuic Acid
Gao liang jiang	Kaempferol
Gao liang jiang	α-Phellandrene
Gao liang jiang	β-Sitosterol
Gao ben	D-Limonene
Gao ben	Bergapten
Gao ben	β-Caryophyllene
Gao ben	β-Myrcene
Gao ben	N-Butylidenephthalide
Gao ben	Ferulic Acid
Gao ben	Carvacrol
Gao ben	Geraniol
Gao ben	α-Phellandrene
Gao ben	β-Sitosterol
Gou gu ye	Lupeol
Gou gu ye	Physcione
Gou gu ye	Arjunolic Acid
Gou gu ye	Isorhamnetin
Gou gu ye	6,7-Dimethylesculetin
Gou gu ye	Caffeine
Gou gu ye	Asiatic Acid
Gou gu ye	Isochlorogenic Acid A
Gou gu ye	Astragalin
Gou gu ye	Hyperoside
Gou gu ye	Kaempferol
Gou gu ye	Quercetin
Gou gu ye	Oleanolic Acid
Gou gu ye	Ursolic Acid
Gou gu ye	β-Sitosterol
Gu jing cao	Hispidulin
Gu jing cao	Oleic Acid
Gu jing cao	Quercetin
Gu sui bu	Naringin
Gu sui bu	Stigmasterol
Gu sui bu	Luteolin 7-O-β-D-Glucuronide
Gu sui bu	Mangiferin
Gu sui bu	Protocatechuic Acid
Gu sui bu	5-Hydroxymethylfurfural
Gu sui bu	Pinoresinol
Gu sui bu	Eriodictyol
Gu sui bu	Astragalin
Gu sui bu	Catechin
Gu sui bu	Sinapic Acid
Gu sui bu	Cinnamic Acid
Gu sui bu	Luteoloside
Gu sui bu	Epicatechin
Gu sui bu	Kaempferol
Gua lou	Fumaric Acid
Gua lou	Cucurbitacin B
Gua lou	Stigmasterol
Gua lou	Phytol
Gua lou	5-Hydroxymethylfurfural
Gua lou	Diosmetin
Gua lou	Vanillic Acid
Guan huang bai	Berberine
Guan huang bai	Coptisine
Guan huang bai	Chlorogenic Acid
Guan huang bai	Berberrubine
Guan huang bai	Wogonin
Guan huang bai	Limonin
Guan huang bai	Chrysin
Guan huang bai	Palmatine
Guan huang bai	Baicalein
Guan huang bai	Hyperoside
Guan huang bai	Quercetin
Guan huang bai	Stigmasterol
Guang huo xiang	D-Limonene
Guang huo xiang	Apigenin
Guang huo xiang	Eugenol
Guang huo xiang	Anethole
Guang huo xiang	Elemene
Guang huo xiang	Valencene
Guang huo xiang	Verbascoside
Guang huo xiang	Caryophyllene Oxide
Guang huo xiang	Quercetin
Guang huo xiang	Hyperoside
Guang huo xiang	Oleanolic Acid
Guang jin qian cao	Luteolin
Guang jin qian cao	Apigenin
Guang jin qian cao	Liquiritigenin
Guang jin qian cao	Naringenin
Guang jin qian cao	Isorhamnetin
Guang zao	Coumarin
Guang zao	Gallic Acid
Guang zao	Protocatechuic Acid
Guang zao	Hyperoside
Guang zao	Ergosterol
Guang zao	Ellagic Acid
Guang zao	Myricetin
Guang zao	Kaempferol
Guang zao	Quercetin
Guang zao	Vanillic Acid
Gui zhi	D-Limonene
Gui zhi	Coumarin
Gui zhi	Eugenol
Gui zhi	Anethole
Gui zhi	2-Methoxycinnamaldehyde
Gui zhi	Cinnamic Acid
Gui zhi	Epicatechin
Gui zhi	Geraniol
Gui zhi	Elemene
Gui zhi	Carvacrol
Gui zhi	Caryophyllene Oxide
Gui zhi	Calamenene
Gui zhi	(+)-Taxifolin
Gui zhi	Phytol
Gui zhi	Protocatechuic Acid
Gui zhi	Thymol
Gui zhi	β-Myrcene
Gui zhi	Protocatechuic Aldehyde
Gui zhi	Catechin
Gui zhi	α-Phellandrene
Gui zhi	β-Sitosterol
Hai feng teng	Stigmasterol
Hai feng teng	Phytol
Hai jin sha	Apigenin
Hai jin sha	β-Ionone
Hai jin sha	Caffeic Acid
Hai jin sha	Diosmin
Hai jin sha	Diosmetin
Hai jin sha	Protocatechuic Acid
Hai jin sha	Kaempferol
Hai jin sha	Vanillic Acid
Gao ben	Eugenol
Gao ben	Anethole
Gao ben	Elemene
Gao ben	Paeonol
Gao ben	Scopoletin
He tao ren	Ellagic Acid
He shi	Stigmasterol
Hei zhi ma	Camptothecin
Hei zhi ma	D-Limonene
Hei zhi ma	Gallic Acid
Hei zhi ma	Oleic Acid
Hei zhi ma	Sesamin
Hei zhi ma	β-Myrcene
Hei zhi ma	Catechin
Hei zhi ma	Folic Acid
Hong shen	Protopanaxadiol
Hong shen	Ginsenoside Rh2
Hong shen	Ginsenoside Rg3
Hong shen	Ginsenoside Rg2
Hong shen	Ginsenoside Rf
Hong shen	β-Caryophyllene
Hu lu ba	Lupeol
Hu lu ba	Dioscin
Hu lu ba	Gallic Acid
Hu lu ba	Vitexin 1 (Vb-1)
Hu lu ba	Naringenin
Hu lu ba	Trigonelline
Hu lu ba	Tigogenin
Hu lu ba	Scopoletin
Hu lu ba	Isoorientin
Hu lu ba	Betulin
Hu lu ba	Daidzein
Hu lu ba	Vitexin
Hu lu ba	Betulinic Acid
Hu lu ba	Kaempferol
Hu lu ba	Quercetin
Hua shan shen	Scopoletin
Hua ju hong	Stachydrine
Hua ju hong	D-Limonene
Hua ju hong	Apigenin
Hua ju hong	Niacin
Hua ju hong	Bergapten
Hua ju hong	Eugenol
Hua ju hong	Anethole
Hua ju hong	Umbelliferone
Hua ju hong	Naringin
Hua ju hong	Lycopene
Hua ju hong	Naringenin
Hua ju hong	Nobiletin
Hua ju hong	β-Sitosterol
Hua ju hong	Geraniol
Hua ju hong	Rhoifolin
Hua ju hong	Caryophyllene Oxide
Huai hua	Astragalin
Huai hua	Genistein
Huai hua	Quercetin
Huai hua	Rutin
Huai hua	Isorhamnetin
Huai hua	Betulin
Huai hua	Kaempferol
Huai jiao	Matrine
Huai jiao	Luteolin
Huai jiao	Gallic Acid
Huai jiao	Genistein
Huai jiao	Isorhamnetin
Huai jiao	Quercetin
Huai jiao	Rutin
Huai jiao	Sophocarpine
Huai jiao	Baicalein-7-O-Glucoside
Huai jiao	Baicalein
Huai jiao	Kaempferol
Huo ma ren	Apigenin
Huo ma ren	Cannabidiol
Huo ma ren	Trigonelline
Huo ma ren	N-Trans-Feruloyltyramine
Huo ma ren	Caryophyllene Oxide
Huo ma ren	Vitexin
Huo ma ren	Ergosterol
Huo ma ren	Paeonol
Huo ma ren	Stigmasterol
Huo ma ren	β-Sitosterol
Ji guan hua	Oleic Acid
Ji guan hua	Isorhamnetin
Ji guan hua	Stigmasterol
Ji xing zi	Astragalin
Ji xing zi	Isoquercetin
Ji xing zi	β-Amyrin
Ji xing zi	Kaempferol
Ji xing zi	Quercetin
Ji xing zi	Stigmasterol
Jiang xiang	Liquiritigenin
Jiang xiang	Caryophyllene Oxide
Jiang xiang	Phytol
Jiang xiang	β-Sitosterol
Jie zi	D-Limonene
Jie zi	Sinapic Acid
Jin fei cao	Chlorogenic Acid
Jin fei cao	Luteolin
Jin fei cao	Isoalantolactone
Jin fei cao	Ferulic Acid
Jin fei cao	Protocatechuic Acid
Jin fei cao	Scopoletin
Jin fei cao	Isochlorogenic Acid A
Jin fei cao	Isoquercetin
Jin fei cao	Esculetin
Jin fei cao	Quercetin
Jin fei cao	Vanillic Acid
Jin qiao mai	Emodin
Jin qiao mai	Epicatechin Gallate
Jin qiao mai	Isorhamnetin
Jin qiao mai	Epicatechin
Jin qiao mai	Catechin Gallate
Jin qiao mai	Rutin
Jin qiao mai	Ferulic Acid
Jin qiao mai	Protocatechuic Acid
Jin qiao mai	Catechin
Jin qiao mai	Quercetin
Jin qiao mai	β-Sitosterol
Jin deng long	Caryophyllene Oxide
Jin deng long	β-Sitosterol
Jing jie	D-Limonene
Jing jie	Apigenin
Jing jie	Luteolin
Jing jie	Cinnamic Acid
Jing jie	Caryophyllene Oxide
Jing jie	Isoquercetin
Jing jie	Phytol
Jing jie	β-Myrcene
Jing jie	Luteolin 7-O-β-D-Glucuronide
Jing jie	Apigenin-7-Glucoside
Jing jie	Rosmarinic Acid
Jing jie	Luteoloside
Jing jie	Diosmetin
Jing jie	β-Caryophyllene
Jing jie	Maslinic Acid
Jing jie	Quercetin
Jing jie	Oleanolic Acid
Jing jie	Ursolic Acid
Jing jie	Stigmasterol
Jing jie	β-Sitosterol
Jing jie sui	D-Limonene
Jing jie sui	Apigenin
Jing jie sui	Caryophyllene Oxide
Jing jie sui	β-Myrcene
Jing jie sui	Ursolic Acid
Jing jie sui	Stigmasterol
Jing jie sui	β-Sitosterol
Jiu li xiang	D-Limonene
Jiu li xiang	Imperatorin
Jiu li xiang	Eugenol
Jiu li xiang	Noracronycine
Jiu li xiang	Geraniol
Jiu li xiang	Scopoletin
Jiu cai zi	Phytol
Jiu bi ying	β-Amyrin
Ju he	Limonin
Ju hong	D-Limonene
Ju hong	Apigenin
Ju hong	Bergapten
Ju hong	Naringin
Ju hong	5-Hydroxymethylfurfural
Ju hong	Limonin
Ju hong	β-Myrcene
Ju hong	Rhoifolin
Ju hong	Geraniol
Ku di ding	Coptisine
Ku di ding	Corynoline
Ku di ding	Fumarine
Ku di ding	N-Trans-Feruloyltyramine
Kun bu	Phytol
Kun bu	β-Ionone
Kun bu	Riboflavin
La jiao	Nordihydroguaiaretic Acid
La jiao	D-Limonene
La jiao	Niacin
La jiao	Retinoic Acid
La jiao	Solamargine
La jiao	Capsaicin
La jiao	β-Carotene
La jiao	Solanine
La jiao	Decaldehyde
La jiao	Riboflavin
La jiao	Folic Acid
La jiao	β-Ionone
La jiao	α-Phellandrene
La jiao	Vanillic Acid
La jiao	β-Sitosterol
Lan bu zheng	Eugenol
Lan bu zheng	Gallic Acid
Lan bu zheng	Ethyl Gallate
Lan bu zheng	Ellagic Acid
Lan bu zheng	Quercetin
Lan bu zheng	Ursolic Acid
Lan bu zheng	Phytol
Lei wan	Ergosterol
Lei wan	Oleanolic Acid
Lei wan	Stigmasterol
Lei wan	β-Sitosterol
Lian qian cao	D-Limonene
Lian qian cao	Apigenin
Lian qian cao	Physcione
Lian qian cao	Chrysophanol
Lian qian cao	Ursolic Acid
Lian qian cao	Betulin
Lian qian cao	Luteoloside
Lian qian cao	Betulinic Acid
Lian qian cao	Rosmarinic Acid
Lian qian cao	Protocatechuic Aldehyde
Lian qian cao	Ferulic Acid
Lian qian cao	Rutin
Lian qian cao	Apigenin-7-Glucoside
Lian qian cao	Kaempferol
Lian qian cao	Quercetin
Lian qian cao	Oleanolic Acid
Lian fang	Hyperoside
Lian fang	Quercetin
Lian xu	Isoquercetin
Lian xu	Kaempferol
Lian xu	Quercetin
Lian zi	Armepavine
Liang mian zhen	Chelerythrine
Liang mian zhen	Dictamine
Liang mian zhen	Coptisine
Liang mian zhen	Diosmetin
Liang mian zhen	Isopimpinellin
Liang mian zhen	β-Sitosterol
Liang mian zhen	Diosmin
Liang mian zhen	Vitexin 1 (Vb-1)
Liang mian zhen	Sesamin
Liang mian zhen	β-Amyrin
Liang mian zhen	Vitexin
Liao da qing ye	Tryptanthrin
Liao da qing ye	Astragalin
Liao da qing ye	Kaempferol
Ling xiao hua	D-Limonene
Ling xiao hua	Apigenin
Ling xiao hua	Eugenol
Ling xiao hua	Elemene
Ling xiao hua	α-Amyrin
Ling xiao hua	Maslinic Acid
Ling xiao hua	Paeonol
Ling xiao hua	β-Eudesmol
Ling xiao hua	Arjunolic Acid
Ling xiao hua	β-Myrcene
Ling xiao hua	Cinnamic Acid
Ling xiao hua	Decaldehyde
Ling xiao hua	β-Ionone
Ling xiao hua	β-Caryophyllene
Ling xiao hua	Carvacrol
Ling xiao hua	Tetramethylpyrazine
Ling xiao hua	Verbascoside
Ling xiao hua	Thymol
Ling xiao hua	β-Amyrin
Ling xiao hua	Calamenene
Ling xiao hua	Oleanolic Acid
Ling xiao hua	Ursolic Acid
Long li ye	Phytol
Long yan rou	Rutin
Lu xian cao	Gallic Acid
Lu xian cao	Astragalin
Lu xian cao	Quercetin
Lu xian cao	Hyperoside
Lu xian cao	Oleanolic Acid
Lu xian cao	Ursolic Acid
Lu xian cao	Arbutin
Lu xian cao	Isoquercetin
Lu xian cao	Epicatechin
Lu xian cao	Protocatechuic Acid
Lu xian cao	Kaempferol
Lu xian cao	β-Sitosterol
Lu lu tong	Gallic Acid
Lu lu tong	Caryophyllene Oxide
Lu lu tong	α-Amyrin
Lu lu tong	Oleanolic Acid
Lu lu tong	Ursolic Acid
Lu lu tong	β-Sitosterol
Luo han guo	Coumarin
Luo han guo	Curcumin
Luo han guo	Magnolol
Luo han guo	Kaempferol
Luo han guo	Vanillic Acid
Luo shi teng	Lupeol
Luo shi teng	Apigenin
Luo shi teng	Luteolin
Luo shi teng	Apigenin-7-Glucoside
Luo shi teng	Arctigenin
Luo shi teng	Arctiin
Luo shi teng	Lupeol Acetate
Luo shi teng	β-Amyrin
Luo shi teng	Stigmasterol
Luo shi teng	β-Sitosterol
Ma bo	5-Hydroxymethylfurfural
Mai dong	N-Trans-Feruloyltyramine
Mai dong	Oleanolic Acid
Mai dong	Stigmasterol
Mai ya	Niacin
Mai ya	Chlorogenic Acid
Mai ya	Vitamin E
Mai ya	Vitexin
Mai ya	Delphinidin
Mai ya	Betaine
Mai ya	Ferulic Acid
Mai ya	Folic Acid
Mai ya	Catechin
Mai ya	Luteoloside
Mai ya	Sinapic Acid
Mai ya	Isoorientin
Mai ya	Protocatechuic Acid
Mai ya	Epicatechin
Mai ya	5-Hydroxymethylfurfural
Mai ya	Vanillic Acid
Mai ya	β-Sitosterol
Man shan hong	Germacrone
Man shan hong	D-Limonene
Man shan hong	Gallic Acid
Man shan hong	Umbelliferone
Man shan hong	Myricetin
Man shan hong	β-Eudesmol
Man shan hong	Kaempferol
Man shan hong	Quercetin
Man shan hong	Hyperoside
Man shan hong	Scopoletin
Man shan hong	Calamenene
Man shan hong	Caryophyllene Oxide
Man shan hong	β-Myrcene
Man shan hong	Protocatechuic Acid
Man shan hong	α-Phellandrene
Man shan hong	Ursolic Acid
Man shan hong	Vanillic Acid
Mei gui hua	D-Limonene
Mei gui hua	Apigenin
Mei gui hua	Gallic Acid
Mei gui hua	Eugenol
Mei gui hua	Quinic Acid
Mei gui hua	Geraniol
Mei gui hua	Vitamin E
Mei gui hua	β-Carotene
Mei gui hua	Lycopene
Mei gui hua	Isoquercetin
Mei gui hua	Quercetin
Mei gui hua	β-Sitosterol
Mei hua	N-2-[4-(3,3-Dimethylallyloxy) Phenyl] Ethylcinnamide
Mei hua	Phosphatidylcholine
Mei hua	D-Limonene
Mei hua	Eugenol
Mei hua	β-Myrcene
Mei hua	β-Ionone
Mei hua	Decaldehyde
Mian bi xie	Dioscin
Ming dang shen	Stigmasterol
Mu bie zi	Oleanolic Acid
Mu bie zi	Ursolic Acid
Nan he shi	Coumarin
Nan he shi	D-Limonene
Nan he shi	Umbelliferone
Nan he shi	β-Carotene
Nan he shi	Lycopene
Nan he shi	β-Myrcene
Nan he shi	Thymol
Nan wu wei zi	Interiotherin A
Ping bei mu	Peimisine
Ping bei mu	Pelargonidin
Ping bei mu	β-Sitosterol
Qian jin zi	D-Limonene
Qian jin zi	Betulin
Qian jin zi	Esculetin
Qian jin zi	Esculin
Qian jin zi	Casticin
Qian jin zi	Caryophyllene Oxide
Qian jin zi	Stigmasterol
Qian jin zi	β-Sitosterol
Qian nian jian	D-Limonene
Qian nian jian	Carvacrol
Qian nian jian	Geraniol
Qian nian jian	β-Myrcene
Qian nian jian	α-Phellandrene
Qian niu zi	Physcione
Qian niu zi	Rhein
Qian niu zi	Emodin
Qian niu zi	Chrysophanol
Qian niu zi	Chlorogenic Acid
Qian niu zi	Gallic Acid
Qian niu zi	Ferulic Acid
Qian niu zi	Embelin
Qian niu zi	Cinnamic Acid
Qian niu zi	Geraniol
Qian niu zi	β-Sitosterol
Qian hu	Umbelliferone
Qian hu	Psoralen
Qian hu	Isopsoralen
Qian hu	Bergapten
Qian hu	Imperatorin
Qian hu	Xanthotoxin
Qian hu	Osthole
Qian hu	Gallic Acid
Qian hu	Decursin
Qian hu	Praeruptorin D
Qian hu	Praeruptorin E
Qian hu	Caryophyllene Oxide
Qian hu	Tanshinone Iia
Qian hu	Tanshinone I
Qian hu	Praeruptorin A
Qian hu	Isopimpinellin
Qian hu	Ferulic Acid
Qian hu	Bergenin
Qian hu	Asiatic Acid
Qian hu	Scopoletin
Qian hu	Quercetin
Qian hu	α-Phellandrene
Qian hu	Ursolic Acid
Qian hu	Vanillic Acid
Qian hu	β-Sitosterol
Qian shi	β-Carotene
Qian shi	Riboflavin
Qian shi	Vitamin C
Qiang huo	Isoimperatorin
Qiang huo	D-Limonene
Qiang huo	Bergapten
Qiang huo	Imperatorin
Qiang huo	Coumarin
Qiang huo	Chlorogenic Acid
Qiang huo	Vanillic Acid
Qiang huo	Oleic Acid
Qiang huo	Elemene
Qiang huo	Diosmetin
Qiang huo	Ferulic Acid
Qiang huo	Coniferyl Ferulate
Qiang huo	β-Eudesmol
Qiang huo	Scopoletin
Qiang huo	Carvacrol
Qiang huo	β-Myrcene
Qiang huo	Thymol
Qiang huo	α-Phellandrene
Qiang huo	β-Sitosterol
Qing feng teng	Sinomenine
Qing feng teng	Stigmasterol
Qing guo	D-Limonene
Qing guo	Gallic Acid
Qing guo	Carvacrol
Qing guo	α-Amyrin
Qing guo	β-Amyrin
Qing guo	Ellagic Acid
Qing guo	Hyperoside
Qing guo	Protocatechuic Acid
Qing guo	Rutin
Qing guo	β-Caryophyllene
Qing guo	Naringin
Qing guo	Ethyl Gallate
Qing guo	6,7-Dimethylesculetin
Qing guo	Scopoletin
Qing guo	Quercetin
Qing guo	α-Phellandrene
Qing guo	Oleanolic Acid
Qing pi	D-Limonene
Qing pi	Nobiletin
Qing pi	Naringin
Qing pi	Naringenin
Qing pi	β-Myrcene
Qing ye dan	Swerilactones H
Qing ye dan	Sweroside
Qing ye dan	Oleanolic Acid
Qing ye dan	Erythrocentaurin
Qing ye dan	Swertiamarin
Qing ye dan	Maslinic Acid
Qing ye dan	β-Sitosterol
Qu mai	Physcione
Qu mai	Emodin
Qu mai	Eugenol
Qu mai	Anethole
Qu mai	β-Ionone
Qu mai	Decaldehyde
Qu mai	Phytol
Ren shen ye	D-Limonene
Ren shen ye	Protopanaxadiol
Ren shen ye	Phytol
Ren shen ye	Ginsenoside Rg2
Ren shen ye	β-Caryophyllene
Ren shen ye	Protocatechuic Acid
Ren shen ye	Kaempferol
Ren shen ye	Quercetin
Ren shen ye	β-Sitosterol
Rui ren	Gallic Acid
Rui ren	Protocatechuic Acid
Rui ren	Kaempferol
Rui ren	Quercetin
Rui ren	Ursolic Acid
Rui ren	Vanillic Acid
Rui ren	β-Sitosterol
San bai cao	Saucerneol G
San bai cao	Sauchinone
San bai cao	Manassantin B
San bai cao	Manassantin A
San bai cao	Quercitrin
San bai cao	Hyperoside
San bai cao	Isoquercetin
San bai cao	Rutin
San bai cao	Quercetin
San ke zhen	Tetrandrine
San ke zhen	Palmatine
Sang bai pi	Umbelliferone
Sang bai pi	Scopoletin
Sang bai pi	Resveratrol
Sang bai pi	Betulinic Acid
Sang bai pi	Tectorigenin
Sang bai pi	α-Amyrin
Sang bai pi	Esculetin
Sang bai pi	Quercetin
Sang bai pi	Oleanolic Acid
Sang bai pi	Ursolic Acid
Sang bai pi	Vanillic Acid
Shan nai	D-Limonene
Shan nai	Thymol
Shan nai	Kaempferide
Shan nai	Kaempferol
Shan nai	α-Phellandrene
She gan	Apigenin
She gan	Tectorigenin
She gan	Tectoridin
She gan	Iridin
She gan	Mangiferin
She gan	Isorhamnetin
She gan	Hispidulin
She gan	Genistein
She gan	Stigmasterol
Shen jin cao	Eugenol
Shen jin cao	Anethole
Shen jin cao	Ononitol
Shen jin cao	Carvacrol
Shen jin cao	Caryophyllene Oxide
Shen jin cao	α-Phellandrene
Shen jin cao	Stigmasterol
Shen jin cao	β-Sitosterol
Shi cao	Achilline
Shi cao	Fumaric Acid
Shi wei	Chlorogenic Acid
Shi wei	Fumaric Acid
Shi wei	Mangiferin
Shi wei	Kaempferol
Shi wei	Quercetin
Shi wei	Isoquercetin
Shi wei	Protocatechuic Acid
Shi wei	Vanillic Acid
Shi jun zi	Gallic Acid
Shi jun zi	Trigonelline
Shi jun zi	Betulinic Acid
Shi jun zi	Ellagic Acid
Shi jun zi	Ethyl Gallate
Shi jun zi	Stigmasterol
Shi di	Gallic Acid
Shi di	Lycopene
Shi di	β-Carotene
Shi di	Astragalin
Shi di	Oleanolic Acid
Shi di	Ethyl Gallate
Shi di	Hyperoside
Shi di	Betulinic Acid
Shi di	Kaempferol
Shi di	Quercetin
Shi di	Ursolic Acid
Si gua luo	Cucurbitacin B
Song jie	D-Limonene
Song jie	Ursolic Acid
Su he xiang	D-Limonene
Su he xiang	Cinnamic Acid
Su he xiang	β-Myrcene
Su he xiang	Oleanolic Acid
Su mu	Gallic Acid
Suan zao ren	Ferulic Acid
Suan zao ren	Betulin
Suan zao ren	Betulinic Acid
Suo luo zi	Fumaric Acid
Suo luo zi	Theasapogenol B
Suo luo zi	Epicatechin
Suo luo zi	Ergosterol
Suo luo zi	Esculetin
Suo luo zi	Quercitrin
Suo luo zi	Esculin
Suo luo zi	Kaempferol
Suo luo zi	Quercetin
Suo luo zi	β-Sitosterol
Tai zi shen	Taraxerol
Tai zi shen	Ursolic Acid
Tan xiang	D-Limonene
Tan xiang	Apigenin
Tan xiang	Bergapten
Tan xiang	Santalin
Tan xiang	Valencene
Tan xiang	Isorhamnetin
Tan xiang	Vitexin
Tan xiang	Isoorientin
Tao zhi	Aromadendrin
Tao zhi	Naringenin
Tian kui zi	Fumaric Acid
Tian kui zi	Genistein
Tian kui zi	Menisdaurin
Tian kui zi	Berberrubine
Tian kui zi	Ferulic Acid
Tian kui zi	5-Hydroxymethylfurfural
Tian kui zi	Vanillic Acid
Tian shan xue lian	Dehydrocostus Lactone
Tian shan xue lian	Apigenin
Tian shan xue lian	Bergapten
Tian shan xue lian	Osthole
Tian shan xue lian	Chlorogenic Acid
Tian shan xue lian	Luteoloside
Tian shan xue lian	Ethyl Gallate
Tian shan xue lian	Rutin
Tian shan xue lian	Isoquercetin
Tian shan xue lian	Scopoletin
Tian shan xue lian	Protocatechuic Acid
Tian shan xue lian	Hispidulin
Tian shan xue lian	Isopimpinellin
Tian shan xue lian	Apigenin-7-Glucoside
Tian shan xue lian	Quercitrin
Tian shan xue lian	Kaempferol
Tian shan xue lian	Quercetin
Ting li zi	Niacin
Ting li zi	Isorhamnetin
Ting li zi	5-Hydroxymethylfurfural
Ting li zi	Kaempferol
Ting li zi	Quercetin
Tong cao	β-Sitosterol
Tong guan teng	Tenacigenin B
Tu jing pi	Pseudolaric Acid B
Tu jing pi	Shikimic Acid
Tu jing pi	Betulinic Acid
Tu jing pi	Vanillic Acid
Wa song	Gallic Acid
Wa song	Protocatechuic Acid
Wa song	Isoquercetin
Wa song	Kaempferol
Wa song	Quercetin
Wa song	Oleanolic Acid
Wa song	β-Sitosterol
Wang bu liu xing	Quercetin
Wang bu liu xing	Stigmasterol
Wei ling cai	Apigenin
Wei ling cai	Gallic Acid
Wei ling cai	Kaempferol
Wei ling cai	Quercetin
Wei ling cai	Ursolic Acid
Wei ling cai	Asiatic Acid
Wei ling cai	α-Amyrin
Wei ling cai	Maslinic Acid
Wei ling cai	Astragalin
Wei ling cai	Betulinic Acid
Wei ling cai	β-Amyrin
Wei ling cai	Ellagic Acid
Wei ling cai	Isorhamnetin
Wei ling cai	Myricetin
Wei ling cai	Oleanolic Acid
Wu mei	Eugenol
Wu mei	Amygdalin
Wu mei	Naringenin
Wu mei	Kaempferol
Wu mei	Quercetin
Wu mei	Oleanolic Acid
Wu mei	Ursolic Acid
Wu mei	Stigmasterol
Xi he liu	Lupeol
Xi he liu	Gallic Acid
Xi he liu	Phytol
Xi he liu	Isorhamnetin
Xi he liu	Betulinic Acid
Xi he liu	β-Amyrin
Xi he liu	Betulin
Xi he liu	Calamenene
Xi he liu	Maslinic Acid
Xi he liu	Kaempferide
Xi he liu	Kaempferol
Xi he liu	Quercetin
Xi he liu	α-Phellandrene
Xi he liu	Ursolic Acid
Xi he liu	β-Sitosterol
Xi yang shen	Retinoic Acid
Xi yang shen	Ginsenoside Rf
Xi yang shen	Ginsenoside Rg2
Xi yang shen	Ginsenoside Rg1
Xi yang shen	Capsaicin
Xi yang shen	β-Caryophyllene
Xi yang shen	Oleanolic Acid
Xi xian cao	Stigmasterol
Xi xian cao	Ferulic Acid
Xia tian wu	Tetrahydropalmatine
Xia tian wu	Ferulic Acid
Xia tian wu	Fumarine
Xia tian wu	Palmatine
Xian mao	Curculignin A
Xian mao	Lycorine
Xian mao	Caffeine
Xian mao	Tetramethylpyrazine
Xian mao	Stigmasterol
Xiang ru	D-Limonene
Xiang ru	Apigenin
Xiang ru	Bergapten
Xiang ru	Eugenol
Xiang ru	Caryophyllene Oxide
Xiang ru	Astragalin
Xiang ru	Catechin
Xiang ru	β-Ionone
Xiang ru	Bisabolol
Xiang ru	Carvacrol
Xiang ru	Phytol
Xiang ru	Morin
Xiang ru	Paeonol
Xiang ru	Chrysoeriol
Xiang ru	β-Myrcene
Xiang ru	Thymol
Xiang ru	Kaempferol
Xiang ru	Quercetin
Xiang ru	α-Phellandrene
Xiang ru	Ursolic Acid
Xiang yuan	D-Limonene
Xiang yuan	Geraniol
Xiang yuan	β-Carotene
Xiang yuan	Decaldehyde
Xiang yuan	β-Caryophyllene
Xiang yuan	Limonin
Xiang yuan	β-Myrcene
Xiang yuan	α-Phellandrene
Xiao ji	Chlorogenic Acid
Xiao ji	Caffeic Acid
Xiao ji	Quercetin
Xiao ji	Rutin
Xiao ji	Stigmasterol
Xiao ji	Protocatechuic Acid
Xiao ji	β-Sitosterol
Xiao tong cao	Quercitrin
Xiao tong cao	Quercetin
Xie bai	Tigogenin
Xie bai	Isoliquiritigenin
Xie bai	Quercetin
Xu chang qing	Paeonol
Xu chang qing	Caryophyllene Oxide
Xu chang qing	β-Sitosterol
Xuan fu hua	Chlorogenic Acid
Xuan fu hua	Isoalantolactone
Xuan fu hua	Caffeic Acid
Xuan fu hua	Kaempferol
Xuan fu hua	Quercetin
Xuan fu hua	Scopoletin
Xuan fu hua	Isoquercetin
Xuan fu hua	Isorhamnetin
Xuan fu hua	Chrysoeriol
Ya zhi cao	Luteoloside
Ya zhi cao	Isoorientin
Ya zhi cao	Vitexin
Ya ma zi	Oleic Acid
Ya ma zi	Ferulic Acid
Ya ma zi	Stigmasterol
Ya ma zi	β-Sitosterol
Yan bai cai	Bergenin
Yang jin hua	Anisodamine
Yang jin hua	Withaferin A
Yang jin hua	Pinoresinol
Yang jin hua	Rutin
Yang jin hua	Kaempferol
Yang jin hua	Quercetin
Yi zhi huang hua	D-Limonene
Yi zhi huang hua	Chlorogenic Acid
Yi zhi huang hua	Quercitrin
Yi zhi huang hua	Caffeic Acid
Yi zhi huang hua	Rutin
Yi zhi huang hua	Caryophyllene Oxide
Yi zhi huang hua	β-Myrcene
Yi zhi huang hua	Elemene
Yi zhi huang hua	Cinnamic Acid
Yi zhi huang hua	Cyanidin-3-Glucoside
Yi zhi huang hua	Kaempferol
Yi zhi huang hua	Quercetin
Yi zhi huang hua	α-Phellandrene
Yi zhi huang hua	β-Sitosterol
Yi zhi	Oleic Acid
Yi zhi	Chrysin
Yi zhi	Stigmasterol
Yi zhi	β-Sitosterol
Yin chai hu	Wogonin
Yin chai hu	5-Hydroxymethylfurfural
Yin chai hu	Vanillic Acid
Yin chai hu	Stigmasterol
Yin chai hu	β-Sitosterol
Yu zhou lou lu	D-Limonene
Yu zhou lou lu	Luteoloside
Yu zhou lou lu	β-Caryophyllene
Yu zhou lou lu	Rutin
Yu zhou lou lu	Quercetin
Yu zhu	Oleic Acid
Yu zhu	5-Hydroxymethylfurfural
Yu li ren	Amygdalin
Yu li ren	Protocatechuic Acid
Yu li ren	Kaempferol
Yu li ren	Quercetin
Yu li ren	Ursolic Acid
Yu li ren	Vanillic Acid
Yue ji hua	Anthocyanins
Yue ji hua	Gallic Acid
Yue ji hua	Rutin
Yue ji hua	Protocatechuic Acid
Yue ji hua	Pelargonidin
Yue ji hua	Geraniol
Yue ji hua	Ethyl Gallate
Yue ji hua	Kaempferol
Yue ji hua	Quercetin
Yue ji hua	Oleanolic Acid
Yue ji hua	Ursolic Acid
Yue ji hua	Vanillic Acid
Yun zhi	Niacin
Yun zhi	Ergosterol
Yun zhi	Vanillic Acid
Zhe bei mu	Peimisine
Zhe bei mu	Pelargonidin
Zhi zhu xiang	D-Limonene
Zhi zhu xiang	Chlorogenic Acid
Zhi zhu xiang	Caffeic Acid
Zhi shi	D-Limonene
Zhi shi	Apigenin
Zhi shi	Bergapten
Zhi shi	Imperatorin
Zhi shi	Eugenol
Zhi shi	Limonin
Zhi shi	Naringenin
Zhi shi	Naringin
Zhi shi	Nobiletin
Zhi shi	Neohesperidin
Zhi shi	Isopimpinellin
Zhi shi	Scopoletin
Zhi shi	β-Myrcene
Zhi shi	Rhoifolin
Zhi shi	α-Phellandrene
Zhong jie feng	Lupeol
Zhong jie feng	Fumaric Acid
Zhong jie feng	Isofraxidin
Zhong jie feng	Scopoletin
Zhong jie feng	6,7-Dimethylesculetin
Zhong jie feng	Rutin
Zhong jie feng	Protocatechuic Acid
Zhong jie feng	Quercetin
Zhong jie feng	Vanillic Acid
Zhong jie feng	β-Sitosterol
Zhu sha gen	Bergenin
Zhu zi shen	β-Ionone
Zhu zi shen	Ginsenoside Rg2
Zhu zi shen	Ginsenoside Rf
Zhu zi shen	Calenduloside E
Zhu zi shen	Ginsenoside Rg1
Zhu zi shen	Stigmasterol
Zhu ya zao	Stigmasterol
Zhu ya zao	β-Sitosterol
Zi hua di ding	D-Limonene
Zi hua di ding	Caryophyllene Oxide
Zi hua di ding	Scopoletin
Zi hua di ding	Esculin
Zi hua di ding	Esculetin
Zi hua qian hu	Bergapten
Zi hua qian hu	Imperatorin
Zi hua qian hu	Coumarin
Zi hua qian hu	Decursin
Zi hua qian hu	Scopoletin
Zi hua qian hu	Caryophyllene Oxide
Zi hua qian hu	α-Phellandrene
Zi hua qian hu	β-Sitosterol
Zong lv	Gallic Acid
Zong lv	Catechin
Zong lv	Protocatechuic Aldehyde
Huang shu kui hua	Myricetin
Huang shu kui hua	Quercetin
Huang shu kui hua	Hyperoside
Ba qia	Oxyresveratrol
Ding gong teng	Neochlorogenic Acid
Guan huang bai	Neochlorogenic Acid
Jin fei cao	Neochlorogenic Acid
Sang bai pi	Oxyresveratrol
Shi wei	Neochlorogenic Acid
Song jie	Neochlorogenic Acid
Xiao ji	Neochlorogenic Acid
