# Supplementary material for: Identification of hepatoprotective traditional Chinese medicines based on the structure–activity relationship, molecular network, and machine learning techniques
Source: Front Pharmacol. 2022 Aug 29;13:969979. doi: 10.3389/fphar.2022.969979 (PMC9465166; doi:10.3389/fphar.2022.969979)
Supplement: Supplementary file 1 [file DataSheet1.ZIP › Supplementary file 6.xlsx]

## Sheet: Dataset
Dataset for hepatoprotection
ID	Compound	Smiles	Label
1	2-Methoxycinnamaldehyde	COC1=CC=CC=C1C=CC=O	POS
2	Coniferyl Ferulate	COC1=C(O)C=CC(C=CCOC(=O)C=CC2=CC(OC)=C(O)C=C2)=C1	POS
3	Rosmarinic Acid	OC(=O)C(CC1=CC(O)=C(O)C=C1)OC(=O)C=CC1=CC(O)=C(O)C=C1	POS
4	Cinnamic Acid	OC(=O)C=CC1=CC=CC=C1	POS
5	Methyl-P-Coumarate	COC(=O)C=CC1=CC=C(O)C=C1	POS
6	Caffeic Acid	OC(=O)C=CC1=CC(O)=C(O)C=C1	POS
7	Ferulic Acid	COC1=C(O)C=CC(C=CC(O)=O)=C1	POS
8	Salvianic Acid A	OC(CC1=CC(O)=C(O)C=C1)C(O)=O	POS
9	Methyl Ferulic Acid	COC(=O)C=CC1=CC=C(O)C(OC)=C1	POS
10	Sinapic Acid	COC1=CC(C=CC(O)=O)=CC(OC)=C1O	POS
11	5-O-(E)-P-Coumaroylquinic Acid	[H]OC(=O)C1(O)CC(O)C(O)C(C1)OC(=O)C=CC1=CC=C(O)C=C1	POS
12	Chicoric Acid	OC(=O)C(OC(=O)C=CC1=CC(O)=C(O)C=C1)C(OC(=O)C=CC1=CC(O)=C(O)C=C1)C(O)=O	POS
13	4,5-Di-O-Caffeoylquinic Acid	OC1CC(O)(CC(OC(=O)C=CC2=CC(O)=C(O)C=C2)C1OC(=O)C=CC1=CC(O)=C(O)C=C1)C(O)=O	POS
14	Cynarin	OC1CC(CC(OC(=O)C=CC2=CC(O)=C(O)C=C2)C1O)(OC(=O)C=CC1=CC(O)=C(O)C=C1)C(O)=O	POS
15	2-[(4-{1,3-Dihydroxy-2-[4-(3-Hydroxyprop-1-En-1- Yl)-2-Methoxyphenoxy]Propyl}-2- Methoxyphenyl)Methoxy]-6-(Hydroxymethyl)Oxane- 3,4,5-Triol	[H]C(CO)(OC1=C(OC)C=C(C=CCO)C=C1)C(O)C1=CC=C(COC2OC(CO)C(O)C(O)C2O)C(OC)=C1	POS
16	Salidroside	OCC1OC(OCCC2=CC=C(O)C=C2)C(O)C(O)C1O	POS
17	Crenatoside	CC1OC(OC2C(OC(=O)C=CC3=CC(O)=C(O)C=C3)C(CO)OC3OCC(OC23)C2=CC(O)=C(O)C=C2)C(O)C(O)C1O	POS
18	Forsythoside A	CC1OC(OCC2OC(OCCC3=CC(O)=C(O)C=C3)C(O)C(O)C2OC(=O)C=CC2=CC(O)=C(O)C=C2)C(O)C(O)C1O	POS
19	Isoverbascoside	CC1OC(OC2C(O)C(COC(=O)C=CC3=CC(O)=C(O)C=C3)OC(OCCC3=CC(O)=C(O)C=C3)C2O)C(O)C(O)C1O	POS
20	3‴-O-Methylcrenatoside	COC1=C(O)C=CC(C=CC(=O)OC2C(CO)OC3OCC(OC3C2OC2OC(C)C(O)C(O)C2O)C2=CC(O)=C(O)C=C2)=C1	POS
21	Leucoseceptoside A	COC1=C(O)C=CC(C=CC(=O)OC2C(CO)OC(OCCC3=CC(O)=C(O)C=C3)C(O)C2OC2OC(C)C(O)C(O)C2O)=C1	POS
22	Martynoside	COC1=C(O)C=C(CCOC2OC(CO)C(OC(=O)C=CC3=CC(OC)=C(O)C=C3)C(OC3OC(C)C(O)C(O)C3O)C2O)C=C1	POS
23	Echinacoside	CC1OC(OC2C(O)C(OCCC3=CC(O)=C(O)C=C3)OC(COC3OC(CO)C(O)C(O)C3O)C2OC(=O)C=CC2=CC(O)=C(O)C=C2)C(O)C(O)C1O	POS
24	Pedicularioside G	CC1OC(OC2C(O)C(OCCC3=CC(O)=C(O)C=C3)OC(CO)C2OC(=O)C=CC2=CC(O)=C(O)C=C2)C(O)C(O)C1O	POS
25	Verbascoside	CC1OC(OC2C(O)C(OCCC3=CC(O)=C(O)C=C3)OC(CO)C2OC(=O)C=CC2=CC(O)=C(O)C=C2)C(O)C(O)C1O	POS
26	Polydatin	OCC1OC(OC2=CC(C=CC3=CC=C(O)C=C3)=CC(O)=C2)C(O)C(O)C1O	POS
27	5-O-Methyl-(E)-Resveratrol 3-O-Beta-D-Glucopyranoside	COC1=CC(C=CC2=CC=C(O)C=C2)=CC(OC2OC(CO)C(O)C(O)C2O)=C1	POS
28	2,3,5,4′-Tetrahydroxystilbene-2-O-Β-D-Glucoside	CC1(O)C(CO)OC(OC2=C(O)C=C(O)C=C2C=CC2=CC=C(O)C=C2)C(O)C1O	POS
29	Resveratrol	OC1=CC=C(C=CC2=CC(O)=CC(O)=C2)C=C1	POS
30	Protocatechuic Aldehyde	OC1=C(O)C=C(C=O)C=C1	POS
31	Paeonol	COC1=CC(O)=C(C=C1)C(C)=O	POS
32	Ethyl Gallate	CCOC(=O)C1=CC(O)=C(O)C(O)=C1	POS
33	6-Gingerol	CCCCCC(O)CC(=O)CCC1=CC(OC)=C(O)C=C1	POS
34	Ellagic Acid	OC1=C(O)C2=C3C(=C1)C(=O)OC1=C3C(=CC(O)=C1O)C(=O)O2	POS
35	Methyl Brevifolincarboxylate	COC(=O)C1CC(=O)C2=C1C1=C(O)C(O)=C(O)C=C1C(=O)O2	POS
36	Ethyl Brevifolincarboxylate	CCOC(=O)C1CC(=O)C2=C1C1=C(O)C(O)=C(O)C=C1C(=O)O2	POS
37	5-Hydroxy-7-(4″-Hydroxy-3″-Methoxyphenyl)-1-Phenyl-3-Heptanone	COC1=CC(CCC(O)CC(=O)CCC2=CC=CC=C2)=CC=C1O	POS
38	7-O-Galloyl-D-Sedoheptulose	[2H]C1=C(C=C(O)C(O)=C1O)C(=O)OCC(O)C(O)C(O)C(O)C(=O)CO	POS
39	Curcumin	COC1=C(O)C=CC(C=CC(=O)CC(=O)C=CC2=CC(OC)=C(O)C=C2)=C1	POS
40	Tetrahydrocurcumin	COC1=CC(CCC(=O)CC(=O)CCC2=CC=C(O)C(OC)=C2)=CC=C1O	POS
41	Calebin A	COC1=C(O)C=CC(C=CC(=O)COC(=O)C=CC2=CC(OC)=C(O)C=C2)=C1	POS
42	Trimethyl Esterdehydrochebulic Acid	COC(=O)C=C(C1C(OC(=O)C2=C1C(O)=C(O)C(O)=C2)C(=O)OC)C(=O)OC	POS
43	Punarnavoside	OCC1OC(OC2=C(CC3=CC=CC=C3)C=C(OC(=O)CCC3=CC=C(O)C=C3)C(O)=C2)C(O)C(O)C1O	POS
44	3,5-Di-O-Caffeoylquinic Acid	COC(=O)C1(O)CC(OC(=O)C=CC2=CC(O)=C(O)C=C2)C(O)C(C1)OC(=O)C=CC1=CC(O)=C(O)C=C1	POS
45	Corilagin	OC1C2COC(=O)C3=CC(O)=C(O)C(O)=C3C3=C(O)C(O)=C(O)C=C3C(=O)OC1C(O)C(OC(=O)C1=CC(O)=C(O)C(O)=C1)O2	POS
46	1,2,6-Tri-O-Galloyl-Beta-D-Glucopyranose	OC1OC(COC(=O)C2=CC(O)=C(O)C(O)=C2)C(OC(=O)C2=CC(O)=C(O)C(O)=C2)C1(O)COC(=O)C1=CC(O)=C(O)C(O)=C1	POS
47	1,2,4,6-Tetra-O-Galloyl-Β-D-Glucose	OC1C(COC(=O)C2=CC(O)=C(O)C(O)=C2)OC(OC(=O)C2=CC(O)=C(O)C(O)=C2)C(OC(=O)C2=CC(O)=C(O)C(O)=C2)C1OC(=O)C1=CC(O)=C(O)C(O)=C1	POS
48	Lamivudine	NC1=NC(=O)N(C=C1)C1CSC(CO)O1	POS
49	Cordycepin	NC1=NC=NC2=C1N=CN2C1OC(CO)CC1O	POS
50	Pentoxifylline	CN1C=NC2=C1C(=O)N(CCCCC(C)=O)C(=O)N2C	POS
51	Theophylline	CN1C2=C(NC=N2)C(=O)N(C)C1=O	POS
52	Caffeine	CN1C=NC2=C1C(=O)N(C)C(=O)N2C	POS
53	Riboflavin	CC1=CC2=C(C=C1C)N(CC(O)C(O)C(O)CO)C1=NC(=O)NC(=O)C1=N2	POS
54	Echinatin	COC1=C(C=CC(=O)C2=CC=C(O)C=C2)C=CC(O)=C1	POS
55	Isobavachalcone	CC(C)=CCC1=C(O)C=CC(C(=O)C=CC2=CC=C(O)C=C2)=C1O	POS
56	Hydroxysafflor Yellow A	OCC1OC(C(O)C(O)C1O)C1=C(O)C(=C(O)C=CC2=CC=C(O)C=C2)C(=O)C(O)(C2OC(CO)C(O)C(O)C2O)C1=O	POS
57	Tephrosone	CC1(C)OC2OC3=C(C2C1O)C(O)=C(C=C3)C(=O)C=CC1=CC=CC=C1	POS
58	Isosalipurposide	OCC1OC(OC2=CC(O)=CC(O)=C2C(=O)C=CC2=CC=C(O)C=C2)C(O)C(O)C1O	POS
59	Isoliquiritigenin	OC1=CC=C(C=CC(=O)C2=C(O)C=C(O)C=C2)C=C1	POS
60	2',4'-Dihydroxy-6'-Methoxy-3',5'-Dimethylchalcone	COC1=C(C)C(O)=C(C)C(O)=C1C(=O)C=CC1=CC=CC=C1	POS
61	Phlorizin	OCC1OC(OC2=CC(O)=CC(O)=C2C(=O)CCC2=CC=C(O)C=C2)C(O)C(O)C1O	POS
62	Chamaechromone	OC1=CC=C(C=C1)C(C(C(=O)C1=C(O)C=C(O)C=C1O)C1=COC2=CC(O)=CC(O)=C2C1=O)C1=CC=C(O)C=C1	POS
63	Thonningianin B	OC1C(O)C2OC(=O)C3=CC(O)=C(O)C(O)=C3C3=C(O)C(O)=C(O)C=C3C(=O)OCC2OC1OC1=CC(O)=C(C(=O)CCC2=CC=CC=C2)C(O)=C1	POS
64	Thonningianin A	OC1C(OC2=CC(O)=C(C(=O)CCC3=CC=CC=C3)C(O)=C2)OC2COC(=O)C3=CC(O)=C(O)C(O)=C3C3=C(O)C(O)=C(O)C=C3C(=O)OC2C1OC(=O)C1=CC(O)=C(O)C(O)=C1	POS
65	Liquiritigenin	OC1=CC=C(C=C1)C1CC(=O)C2=C(O1)C=C(O)C=C2	POS
66	Pinocembrin	OC1=CC(O)=C2C(=O)CC(OC2=C1)C1=CC=CC=C1	POS
67	Naringenin	OC1=CC=C(C=C1)C1CC(=O)C2=C(O)C=C(O)C=C2O1	POS
68	Eriodictyol	OC1=CC(O)=C2C(=O)CC(OC2=C1)C1=CC(O)=C(O)C=C1	POS
69	Fustin	OC1C(OC2=C(C=CC(O)=C2)C1=O)C1=CC(O)=C(O)C=C1	POS
70	Aromadendrin	OC1C(OC2=CC(O)=CC(O)=C2C1=O)C1=CC=C(O)C=C1	POS
71	3′-O-Methyl Taxifolin	COC1=CC(=CC=C1O)C1OC2=CC(O)=CC(O)=C2C(=O)C1O	POS
72	Anastatin A	OC1=CC=C(C=C1)C1CC(=O)C2=C(O1)C=C1OC3=CC(O)=C(O)C=C3C1=C2O	POS
73	Anastatin B	OC1=CC=C(C=C1)C1CC(=O)C2=C(O)C=C3OC4=CC(O)=C(O)C=C4C3=C2O1	POS
74	Liquiritin	OCC1OC(OC2=CC=C(C=C2)C2CC(=O)C3=C(O2)C=C(O)C=C3)C(O)C(O)C1O	POS
75	Tephrorins A	COC1=C(C2C(O)OC(C)(C)C2OC(C)=O)C2=C(C=C1)C(=O)CC(O2)C1=CC=CC=C1	POS
76	2'-Methoxykurarinone	COC1=CC(O)=C(CC(CC=C(C)C)C(C)=C)C2=C1C(=O)CC(O2)C1=C(OC)C=C(O)C=C1	POS
77	Silychristin	COC1=C(O)C=CC(=C1)C1OC2=C(C=C(C=C2O)C2OC3=CC(O)=CC(O)=C3C(=O)C2O)C1CO	POS
78	Tephrorins B	CC1(C)OCC(C1OC(=O)C=CC1=CC=CC=C1)C1=C(O)C=CC2=C1OC(CC2=O)C1=CC=CC=C1	POS
79	Sikokianin A	COC1=CC=C(C=C1)C1OC2=CC(O)=CC(O)=C2C(=O)C1C1C(OC2=CC(O)=CC(O)=C2C1=O)C1=CC=C(O)C=C1	POS
80	Naringin	CC1OC(OC2C(O)C(O)C(CO)OC2OC2=CC(O)=C3C(=O)CC(OC3=C2)C2=CC=C(O)C=C2)C(O)C(O)C1O	POS
81	Neohesperidin	COC1=C(O)C=C(C=C1)C1CC(=O)C2=C(O)C=C(OC3OC(CO)C(O)C(O)C3OC3OC(C)C(O)C(O)C3O)C=C2O1	POS
82	Chiratin	COC1=C(O)C=C(C=C1)C1CC(=O)C2=C(O)C=C(OC3OC(COC4OC(C)C(O)C(O)C4O)C(O)C(O)C3O)C=C2O1	POS
83	Pinocembrin-7-O-[3"-O-Galloyl-4",6"- Hexahydroxydiphenoyl]-Β- Glucose (Pghg)	[H]C12COC(=O)C3=CC(O)=C(O)C(O)=C3C3=C(O)C(O)=C(O)C=C3C(=O)C1([H])C(O)C(O)C(OC1=CC(O)=C3C(=O)CC(OC3=C1)C1=CC=CC=C1)O2	POS
84	Silybin	COC1=CC(=CC=C1O)C1OC2=CC(=CC=C2OC1CO)C1OC2=CC(O)=CC(O)=C2C(=O)C1O	POS
85	Anthocyanins	C1=CC=C(C=C1)C1=[O+]C2=CC=CC=C2C=C1	POS
86	Pelargonidin	OC1=CC=C(C=C1)C1=C(O)C=C2C(O)=CC(O)=CC2=[O+]1	POS
87	Malvidin	COC1=CC(=CC(OC)=C1O)C1=C(O)C=C2C(O)=CC(O)=CC2=[O+]1	POS
88	Delphinidin	OC1=CC2=[O+]C(=C(O)C=C2C(O)=C1)C1=CC(O)=C(O)C(O)=C1	POS
89	Cyanidin-3-Glucoside	OCC1OC(OC2=C([O+]=C3C=C(O)C=C(O)C3=C2)C2=CC(O)=C(O)C=C2)C(O)C(O)C1O	POS
90	Chrysin	OC1=CC(O)=C2C(=O)C=C(OC2=C1)C1=CC=CC=C1	POS
91	Galangin	OC1=CC(O)=C2C(OC(=C(O)C2=O)C2=CC=CC=C2)=C1	POS
92	Baicalein	OC1=C(O)C(O)=C2C(=O)C=C(OC2=C1)C1=CC=CC=C1	POS
93	Wogonin	COC1=C(O)C=C(O)C2=C1OC(=CC2=O)C1=CC=CC=C1	POS
94	Oroxylin A	COC1=C(O)C=C2OC(=CC(=O)C2=C1O)C1=CC=CC=C1	POS
95	Arjunolone	COC1=CC2=C(C=C1O)C(=O)C=C(O2)C1=CC=C(O)C=C1	POS
96	Kaempferol	OC1=CC=C(C=C1)C1=C(O)C(=O)C2=C(O)C=C(O)C=C2O1	POS
97	Diosmetin	COC1=C(O)C=C(C=C1)C1=CC(=O)C2=C(O)C=C(O)C=C2O1	POS
98	Hispidulin	COC1=C(O)C=C2OC(=CC(=O)C2=C1O)C1=CC=C(O)C=C1	POS
99	Chrysoeriol	COC1=C(O)C=CC(=C1)C1=CC(=O)C2=C(O)C=C(O)C=C2O1	POS
100	Kaempferide	COC1=CC=C(C=C1)C1=C(O)C(=O)C2=C(O)C=C(O)C=C2O1	POS
101	Quercetin	OC1=CC(O)=C2C(OC(=C(O)C2=O)C2=CC(O)=C(O)C=C2)=C1	POS
102	Morin	OC1=CC(O)=C(C=C1)C1=C(O)C(=O)C2=C(O)C=C(O)C=C2O1	POS
103	Ladanein	COC1=CC=C(C=C1)C1=CC(=O)C2=C(O)C(O)=C(OC)C=C2O1	POS
104	Isorhamnetin	COC1=C(O)C=CC(=C1)C1=C(O)C(=O)C2=C(O)C=C(O)C=C2O1	POS
105	Myricetin	OC1=CC(O)=C2C(OC(=C(O)C2=O)C2=CC(O)=C(O)C(O)=C2)=C1	POS
106	Ombuine	COC1=CC(O)=C2C(=O)C(O)=C(OC2=C1)C1=CC(O)=C(OC)C=C1	POS
107	Icaritin	COC1=CC=C(C=C1)C1=C(O)C(=O)C2=C(O1)C(CC=C(C)C)=C(O)C=C2O	POS
108	Casticin	COC1=C(O)C=C(C=C1)C1=C(OC)C(=O)C2=C(O)C(OC)=C(OC)C=C2O1	POS
109	Ternatin	COC1=C(O)C=CC(=C1)C1=C(OC)C(=O)C2=C(O1)C(OC)=C(OC)C=C2O	POS
110	Skullcapflavone Ii	COC1=CC=CC(O)=C1C1=CC(=O)C2=C(O1)C(OC)=C(OC)C(OC)=C2O	POS
111	Nobiletin	COC1=C(OC)C=C(C=C1)C1=CC(=O)C2=C(O1)C(OC)=C(OC)C(OC)=C2OC	POS
112	Apigenin-7-Glucoside	OCC1OC(OC2=CC(O)=C3C(=O)C=C(OC3=C2)C2=CC=C(O)C=C2)C(O)C(O)C1O	POS
113	Baicalein 7-O-Glucoside	OCC1OC(OC2=C(O)C(O)=C3C(=O)C=C(OC3=C2)C2=CC=CC=C2)C(O)C(O)C1O	POS
114	5,2’-Dihydroxy-7-O-Β-ᴅ-Glucuronylflavone	OC1C(O)C(OC2=CC3=C(C(O)=C2)C(=O)C=C(O3)C2=CC=CC=C2O)OC(C1O)C(O)=O	POS
115	Phegopolin	COC1=CC2=C(C(O)=C1)C(=O)C=C(O2)C1=CC=C(OC2OC(CO)C(O)C(O)C2O)C=C1	POS
116	Kaempferol-3-O-Α-Lrhamnopyranoside	[H]C1(OOC2=C(OC3=CC(O)=CC(O)=C3C2=O)C2=CC=C(O)C=C2)OC(C)C(O)C(O)C1O	POS
117	Quercitrin	CC1OC(OC2=C(OC3=CC(O)=CC(O)=C3C2=O)C2=CC(O)=C(O)C=C2)C(O)C(O)C1O	POS
118	Quercetin-7-O-Α-L-Rhamnoside	CC1OC(OC2=CC(O)=C3C(=O)C(O)=C(OC3=C2)C2=CC(O)=C(O)C=C2)C(O)C(O)C1O	POS
119	Isoorientin	OCC1OC(C(O)C(O)C1O)C1=C(O)C=C2OC(=CC(=O)C2=C1O)C1=CC(O)=C(O)C=C1	POS
120	Luteoloside	OCC1OC(OC2=CC(O)=C3C(=O)C=C(OC3=C2)C2=CC(O)=C(O)C=C2)C(O)C(O)C1O	POS
121	Astragalin	OCC1OC(OC2=C(OC3=CC(O)=CC(O)=C3C2=O)C2=CC=C(O)C=C2)C(O)C(O)C1O	POS
122	5-Methoxy-(3,4"-Dihydro-3",4"-Diacetoxy)-2",2'-Dimethylpyrano- (7,8:5",6")-Flavone	[H]C1(OC(C)=O)C2=C3OC(=CC(=O)C3=C(OC)C=C2OC(C)(C)C1([H])OC(C)=O)C1=CC=CC=C1	POS
123	Wogonin 7-O-Glucuronoside	COC1=C(OC2OC(C(O)C(O)C2O)C(O)=O)C=C(O)C2=C1OC(=CC2=O)C1=CC=CC=C1	POS
124	Luteolin 7-O-Β-ᴅ-Glucuronide	OC1C(O)C(OC2=CC(O)=C3C(=O)C=C(OC3=C2)C2=CC(O)=C(O)C=C2)OC(C1O)C(O)=O	POS
125	Scutellarin	OC1C(O)C(OC2=C(O)C(O)=C3C(=O)C=C(OC3=C2)C2=CC=C(O)C=C2)OC(C1O)C(O)=O	POS
126	Homoplantiginin	COC1=C(OC2OC(CO)C(O)C(O)C2O)C=C2OC(=CC(=O)C2=C1O)C1=CC=C(O)C=C1	POS
127	Scoparin	COC1=C(O)C=CC(=C1)C1=CC(=O)C2=C(O1)C(C1OC(CO)C(O)C(O)C1O)=C(O)C=C2O	POS
128	Rhamnocitrin 4'-β-D-Galactopyranoside	COC1=CC(O)=C2C(=O)C(O)=C(OC2=C1)C1=CC=C(OC2OC(CO)C(O)C(O)C2O)C=C1	POS
129	Quercetin 5-O-β-ᴅ-Glucopyranoside	[H]C1(OC2=C3C(=O)C(O)=C(OC3=CC(O)=C2)C2=CC(O)=C(O)C=C2)OC(CO)C(O)C(O)C1O	POS
130	Kaempferol-6′-O-Acetate	CC(=O)OC1OC(OC2=C(OC3=CC(O)=CC(O)=C3C2=O)C2=CC=C(O)C=C2)C(O)C(O)C1O	POS
131	Cirismarin	COC1=C(OC)C(O)=C2C(=O)C=C(OC2=C1)C1=CC=C(OC2OC(CO)C(O)C(O)C2O)C=C1	POS
132	Isorhamnetin 3-O-Galactoside	COC1=C(O)C=CC(=C1)C1=C(OC2OC(CO)C(O)C(O)C2O)C(=O)C2=C(O)C=C(O)C=C2O1	POS
133	Isoquercetin-6’-O-Acetate	CC(=O)OC1OC(OC2=C(OC3=CC(O)=CC(O)=C3C2=O)C2=CC=C(O)C(O)=C2)C(O)C(O)C1O	POS
134	Robustaflavone	OC1=CC=C(C=C1)C1=CC(=O)C2=C(O)C(=C(O)C=C2O1)C1=C(O)C=CC(=C1)C1=CC(=O)C2=C(O)C=C(O)C=C2O1	POS
135	Apiin	OCC1OC(OC2=CC(O)=C3C(=O)C=C(OC3=C2)C2=CC=C(O)C=C2)C(OC2OCC(O)(CO)C2O)C(O)C1O	POS
136	Rhoifolin	CC1OC(OC2C(O)C(O)C(CO)OC2OC2=CC(O)=C3C(=O)C=C(OC3=C2)C2=CC=C(O)C=C2)C(O)C(O)C1O	POS
137	Kaempferol-3-O-Rutinoside	CC1OC(OCC2OC(OC3=C(OC4=CC(O)=CC(O)=C4C3=O)C3=CC=C(O)C=C3)C(O)C(O)C2O)C(O)C(O)C1O	POS
138	Saponarin	OCC1OC(OC2=C(C3OC(CO)C(O)C(O)C3O)C(O)=C3C(=O)C=C(OC3=C2)C2=CC=C(O)C=C2)C(O)C(O)C1O	POS
139	Diosmin	COC1=C(O)C=C(C=C1)C1=CC(=O)C2=C(O)C=C(OC3OC(COC4OC(C)C(O)C(O)C4O)C(O)C(O)C3O)C=C2O1	POS
140	Rutin	CC1OC(OCC2OC(OC3=C(OC4=CC(O)=CC(O)=C4C3=O)C3=CC(O)=C(O)C=C3)C(O)C(O)C2O)C(O)C(O)C1O	POS
141	Icariin	COC1=CC=C(C=C1)C1=C(OC2OC(C)C(O)C(O)C2O)C(=O)C2=C(O1)C(CC=C(C)C)=C(OC1OC(CO)C(O)C(O)C1O)C=C2O	POS
142	Troxerutin	CC1OC(OCC2OC(OC3=C(OC4=CC(OCCO)=CC(O)=C4C3=O)C3=CC(OCCO)=C(OCCO)C=C3)C(O)C(O)C2O)C(O)C(O)C1O	POS
143	Silidianin	COC1=C(O)C=CC(=C1)C1C2COC3(O)C2C(=CC1C3=O)C1OC2=CC(O)=CC(O)=C2C(=O)C1O	POS
144	Phyllocoumarin	OC1CC2=C(O)C=C3OC(=O)C=CC3=C2OC1C1=CC(O)=C(O)C=C1	POS
145	Procyanidine	OC1C(O)C(OC2CC3=C(O)C=C(O)C=C3OC2C2=CC(O)=C(O)C=C2)(OC2=CC(O)=CC(O)=C12)C1=CC(O)=C(O)C=C1	POS
146	Theaflavin	OC1CC2=C(O)C=C(O)C=C2OC1C1=CC(O)=C(O)C2=C(O)C(=O)C=C(C=C12)C1OC2=CC(O)=CC(O)=C2CC1O	POS
147	Swertianolin	[H]C1(CO)OC([H])(OC2=CC=C(O)C3=C2C(=O)C2=C(O)C=C(OC)C=C2O3)C(O)C(O)C1O	POS
148	Garcinone E	CC(C)=CCC1=C(O)C=C2OC3=C(CC=C(C)C)C(O)=C(O)C(CC=C(C)C)=C3C(=O)C2=C1O	POS
149	Neomangiferin	OCC1OC(OC2=C(O)C=C3OC4=CC(O)=C(C5OC(CO)C(O)C(O)C5O)C(O)=C4C(=O)C3=C2)C(O)C(O)C1O	POS
150	Haleniaside	COC1=CC2=C(OC3=CC(OC)=C(OC)C(OC4OC(OC5OCC(O)C(O)C5O)C(O)C(O)C4O)=C3C2=O)C(OC)=C1	POS
151	Daidzein	OC1=CC=C(C=C1)C1=COC2=C(C=CC(O)=C2)C1=O	POS
152	Genistein	OC1=CC=C(C=C1)C1=COC2=CC(O)=CC(O)=C2C1=O	POS
153	Kushenin	COC1=C(O)C=C2OC3C(COC4=C3C=CC(O)=C4)C2=C1	POS
154	Tectorigenin	COC1=C(O)C=C2OC=C(C(=O)C2=C1O)C1=CC=C(O)C=C1	POS
155	Daidzin	OCC1OC(OC2=CC3=C(C=C2)C(=O)C(=CO3)C2=CC=C(O)C=C2)C(O)C(O)C1O	POS
156	Tectoridin	COC1=C(OC2OC(CO)C(O)C(O)C2O)C=C2OC=C(C(=O)C2=C1O)C1=CC=C(O)C=C1	POS
157	Iridin	COC1=CC(=CC(O)=C1OC)C1=COC2=CC(OC3OC(CO)C(O)C(O)C3O)=C(OC)C(O)=C2C1=O	POS
158	Glabridin	CC1(C)OC2=C(C=C1)C1=C(CC(CO1)C1=C(O)C=C(O)C=C1)C=C2	POS
159	(+)-Taxifolin	OC1C(OC2=CC(O)=CC(O)=C2C1=O)C1=CC(O)=C(O)C=C1	POS
160	(+)-Epitaxifolin	OC1C(OC2=CC(O)=CC(O)=C2C1=O)C1=CC(O)=C(O)C=C1	POS
161	Isoquercetin	OCC1OC(OC2=C(OC3=CC(O)=CC(O)=C3C2=O)C2=CC(O)=C(O)C=C2)C(O)C(O)C1O	POS
162	Hyperoside	OCC1OC(OC2=C(OC3=CC(O)=CC(O)=C3C2=O)C2=CC(O)=C(O)C=C2)C(O)C(O)C1O	POS
163	Catechin	OC1CC2=C(O)C=C(O)C=C2OC1C1=CC(O)=C(O)C=C1	POS
164	Epicatechin	OC1CC2=C(O)C=C(O)C=C2OC1C1=CC(O)=C(O)C=C1	POS
165	(+)-Gallocatechin	OC1CC2=C(O)C=C(O)C=C2OC1C1=CC(O)=C(O)C(O)=C1	POS
166	Epigallocatechin	OC1CC2=C(O)C=C(O)C=C2OC1C1=CC(O)=C(O)C(O)=C1	POS
167	Catechin Gallate	OC1=CC(O)=C2CC(OC(=O)C3=CC(O)=C(O)C(O)=C3)C(OC2=C1)C1=CC(O)=C(O)C=C1	POS
168	Epicatechin Gallate	OC1=CC(O)=C2CC(OC(=O)C3=CC(O)=C(O)C(O)=C3)C(OC2=C1)C1=CC(O)=C(O)C=C1	POS
169	2-O-Glycosylisovitexin	OCC1OC(OC2C(O)C(O)C(CO)OC2C2=C(O)C=C3OC(=CC(=O)C3=C2O)C2=CC=C(O)C=C2)C(O)C(O)C1O	POS
170	7-Hydroxy-3-(4-Methoxy-3-{[3,4,5-Trihydroxy-6- (Hydroxymethyl)Oxan-2-Yl]Oxy}Phenyl)-3,4-Dihydro- 2H-1-Benzopyran-4-One	[H]C1(CO)OC(OC2=C(OC)C=CC(=C2)C2COC3=CC(O)=CC=C3C2=O)C(O)C(O)C1O	POS
171	Lapachol	CC(C)=CCC1=C(O)C2=CC=CC=C2C(=O)C1=O	POS
172	Tanshinone Iia	CC1=COC2=C1C(=O)C(=O)C1=C2C=CC2=C1CCCC2(C)C	POS
173	Cryptotanshinone	CC1COC2=C1C(=O)C(=O)C1=C2C=CC2=C1CCCC2(C)C	POS
174	Santalin	COC1=C(O)C=C2C(=O)C3=C(CCCC3)C(=O)C2=C1O	POS
175	Shikonin	CC(C)=CCC(O)C1=CC(=O)C2=C(O)C=CC(O)=C2C1=O	POS
176	Thymoquinone	CC(C)C1=CC(=O)C(C)=CC1=O	POS
177	Embelin	CCCCCCCCCCCC1=C(O)C(=O)C=C(O)C1=O	POS
178	Irisquinone	CCCCCCC=CCCCCCCCCCC1=CC(=O)C=C(OC)C1=O	POS
179	Mangiferin	OCC1OC(C(O)C(O)C1O)C1=C(O)C=C2OC3=CC(O)=C(O)C=C3C(=O)C2=C1O	POS
180	Rubiadin	CC1=C(O)C=C2C(=O)C3=CC=CC=C3C(=O)C2=C1O	POS
181	Purpurin	OC1=CC(O)=C(O)C2=C1C(=O)C1=CC=CC=C1C2=O	POS
182	Munjistin	OC(=O)C1=C(O)C=C2C(=O)C3=CC=CC=C3C(=O)C2=C1O	POS
183	Aurantio-Obtusin	COC1=C(O)C=C2C(=O)C3=CC(C)=C(O)C(OC)=C3C(=O)C2=C1O	POS
184	Chrysophanols 1-O-Glucoside	[H]C1(CO)OC(OC2=C3C(=O)C4=C(C=CC=C4O)C(=O)C3=CC(C)=C2)C(O)C(O)C1O	POS
185	Chrysophanol 8-O-Β-Dglucoside	CC1=CC(O)=C2C(=O)C3=C(C=CC=C3OC3OC(CO)C(O)C(O)C3O)C(=O)C2=C1	POS
186	Ruberythric Acid	OC1COC(OCC2OC(OC3=C(O)C4=C(C=C3)C(=O)C3=CC=CC=C3C4=O)C(O)C(O)C2O)C(O)C1O	POS
187	Rhein 8-O-Glucoside	OCC1OC(OC2=CC=CC3=C2C(=O)C2=C(O)C=C(C=C2C3=O)C(O)=O)C(O)C(O)C1O	POS
188	Barbaloin	OCC1OC(C(O)C(O)C1O)C1C2=CC(CO)=CC(O)=C2C(=O)C2=C1C=CC=C2O	POS
189	Hypericin	CC1=CC(O)=C2C(=O)C3=C(O)C=C(O)C4=C3C3=C5C6=C(C(C)=CC(O)=C6C(=O)C6=C(O)C=C(O)C4=C56)C1=C23	POS
190	Antroquinonol	COC1=C(OC)C(=O)C(C)C(CC=C(C)CCC=C(C)CCC=C(C)C)C1O	POS
191	4-Acetylantroquinonol B	COC1=C(OC)C(=O)C(C)C(CC=C(C)CCC=C(C)CC2CC(C)C(=O)O2)C1OC(C)=O	POS
192	Tanshinone I	CC1=COC2=C1C(=O)C(=O)C1=C2C=CC2=C1C=CC=C2C	POS
193	Dihydrotanshinone	CC1COC2=C1C(=O)C(=O)C1=C2C=CC2=C1C=CC=C2C	POS
194	Spicatolignan B	COC1=CC(C=CC(O)=O)=CC2=C1OC(C2CO)C1=CC(OC)=C(O)C=C1	POS
195	Spicatolignan A	COC1=CC(C=CC(O)=O)=CC2=C1OC(=C2COC1OC(CO)C(O)C(O)C1O)C1=CC(OC)=C(O)C(OC)=C1	POS
196	Arctigenin	COC1=C(OC)C=C(CC2COC(=O)C2CC2=CC(OC)=C(O)C=C2)C=C1	POS
197	Arctiin	COC1=C(OC)C=C(CC2COC(=O)C2CC2=CC(OC)=C(OC3OC(CO)C(O)C(O)C3O)C=C2)C=C1	POS
198	Phyllanthin	COCC(CC1=CC(OC)=C(OC)C=C1)C(COC)CC1=CC(OC)=C(OC)C=C1	POS
199	Secoisolariciresinol Diglucoside	COC1=C(O)C=CC(CC(COC2OC(CO)C(O)C(O)C2O)C(COC2OC(CO)C(O)C(O)C2O)CC2=CC(OC)=C(O)C=C2)=C1	POS
200	Hypophyllanthin	COCC1CC2=CC(OC)=C3OCOC3=C2C(C1COC)C1=CC(OC)=C(OC)C=C1	POS
201	Nirtetralin	COCC1CC2=CC3=C(OCO3)C(OC)=C2C(C1COC)C1=CC(OC)=C(OC)C=C1	POS
202	Podophyllin	COC1=CC(=CC(OC)=C1OC)C1C(C(CO)C(O)C2=CC3=C(OCO3)C=C12)C(O)=O	POS
203	Vitexin 1 (Vb-1)	[H]C1(C(CO)C(=CC2=CC(OC)=C(O)C=C12)C(C)=O)C1=CC=C(O)C(OC)=C1	POS
204	Phyltetralin	COCC1CC2=CC(OC)=C(OC)C=C2C(C1COC)C1=CC(OC)=C(OC)C=C1	POS
205	Helioxanthin	O=C1OCC2=C1C=C1C=CC3=C(OCO3)C1=C2C1=CC2=C(OCO2)C=C1	POS
206	Saucerneol G	CC(CC1=CC2=C(OCO2)C=C1O)C(C)C(=O)C1=CC2=C(OCO2)C=C1	POS
207	Schisandrin C	COC1=C2C(CC(C)C(C)CC3=CC4=C(OCO4)C(OC)=C23)=CC2=C1OCO2	POS
208	Schisanhenol	COC1=C(OC)C(O)=C2C(CC(C)C(C)CC3=CC(OC)=C(OC)C(OC)=C23)=C1	POS
209	Gomisin A	COC1=C(OC)C(OC)=C2C(CC(C)(O)C(C)CC3=CC4=C(OCO4)C(OC)=C23)=C1	POS
210	Schisandrin A	COC1=C(OC)C(OC)=C2C(CC(C)C(C)CC3=CC(OC)=C(OC)C(OC)=C23)=C1	POS
211	Gomisin S	COC1=C(OC)C(OC)=C2C(=C1)C(O)C(C)C(C)CC1=CC(O)=C(OC)C(OC)=C21	POS
212	Interiotherin A	COC1=C2C(CC(C)C(C)C(OC(=O)C3=CC=CC=C3)C3=CC4=C(OCO4)C(OC)=C23)=CC2=C1OCO2	POS
213	Schizantherin B	COC1=C(OC)C(OC)=C2C3C(C=C4OCOC4=C3OC)=CC(C)C(C)(O)C(OC(=O)C(C)=CC)C2=C1	POS
214	Schizandrin A	COC1=C(OC)C(OC)=C2C(=C1)C(OC(=O)C(C)=CC)C(C)(O)C(C)CC1=CC(O)=C(OC)C(OC)=C21	POS
215	Schisantherin D	COC1=C2C(CC(C)C(C)(O)C(OC(=O)C3=CC=CC=C3)C3=CC4=C(OCO4)C(OC)=C23)=CC2=C1OCO2	POS
216	2,2′,5,5′-Tetramethoxy-3,4,3′,4′-Dimethylenedioxy-6,6′-Dimethyl Biphenyl	COC1=C2OCOC2=C(OC)C(=C1C)C1=C(OC)C2=C(OCO2)C(OC)=C1C	POS
217	Bifendate	COC(=O)C1=CC(OC)=C2OCOC2=C1C1=C2OCOC2=C(OC)C=C1C(=O)OC	POS
218	Schischinone	COC1=C(OC)C(OC)=C(C(CO)=C1)C1=C(OC)C2=C(OCO2)C=C1CC(C)C(C)=O	POS
219	Sauchinone	CC1CC2C3C(C1C)C1=CC4=C(OCO4)C=C1OC31OCOC1=CC2=O	POS
220	Pinoresinol	COC1=C(O)C=CC(=C1)C1OCC2C1COC2C1=CC(OC)=C(O)C=C1	POS
221	Sesamin	C1OC2=C(O1)C=C(C=C2)C1OCC2C1COC2C1=CC2=C(OCO2)C=C1	POS
222	Fargesin	COC1=C(OC)C=C(C=C1)C1OCC2C1COC2C1=CC2=C(OCO2)C=C1	POS
223	Phillygenin	COC1=C(OC)C=C(C=C1)C1OCC2C1COC2C1=CC(OC)=C(O)C=C1	POS
224	Liirodendrin	COC1=CC(=CC(OC)=C1OC1OC(CO)C(O)C(O)C1O)C1OCC2C1COC2C1=CC(OC)=C(OC2OC(CO)C(O)C(O)C2O)C(OC)=C1	POS
225	Anthricin	COC1=CC(=CC(OC)=C1OC)C1C2C(COC2=O)CC2=CC3=C(OCO3)C=C12	POS
226	Manassantin B	COC1=C(OC)C=C(C=C1)C(O)C(C)OC1=C(OC)C=C(C=C1)C1OC(C(C)C1C)C1=CC(OC)=C(OC(C)C(O)C2=CC3=C(OCO3)C=C2)C=C1	POS
227	Manassantin A	COC1=C(OC)C=C(C=C1)C(O)C(C)OC1=C(OC)C=C(C=C1)C1OC(C(C)C1C)C1=CC(OC)=C(OC(C)C(O)C2=CC(OC)=C(OC)C=C2)C=C1	POS
228	Kaerophyllin	COC1=C(OC)C=C(C=C2C(CC3=CC4=C(OCO4)C=C3)COC2=O)C=C1	POS
229	Biphenyldicarboxylate	OC(=O)C1=CC=CC(C2=CC=CC=C2)=C1C(O)=O	POS
230	Magnolol	OC1=C(C=C(CC=C)C=C1)C1=C(O)C=CC(CC=C)=C1	POS
231	Honokiol	OC1=C(CC=C)C=C(C=C1)C1=C(O)C=CC(CC=C)=C1	POS
232	Schisandrins	COC1=CC2=C(C(OC)=C1OC)C1=C(OC)C(OC)=C(OC)C=C1CC(C)(O)C(C)C2	POS
233	Ononitol	COC1C(O)C(O)C(O)C(O)C1O	POS
234	Ononitol Monohydrate	OCC1C(O)C(O)C(O)C(O)C1O	POS
235	Allicin	C=CCSS(=O)CC=C	POS
236	Sulforaphane	CS(=O)CCCCN=C=S	POS
237	Vitamin E	CC(C)CCCC(C)CCCC(C)CCCC1(C)CCC2=C(C)C(O)=C(C)C(C)=C2O1	POS
238	Moscatilin	COC1=CC(CCC2=CC(OC)=C(O)C=C2)=CC(OC)=C1O	POS
239	Erianin	COC1=CC(CCC2=CC(O)=C(OC)C=C2)=CC(OC)=C1OC	POS
240	Crepidatin	COC1=CC(CCC2=CC(OC)=C(O)C=C2)=CC(OC)=C1OC	POS
241	Chrysotobibenzyl	COC1=CC(CCC2=CC(OC)=C(OC)C=C2)=CC(OC)=C1OC	POS
242	Glucuronolactone	OC(C=O)C1OC(=O)C(O)C1O	POS
243	Erythrocentaurin	O=CC1=CC=CC2=C1CCOC2=O	POS
244	N-Butylidenephthalide	CCCC=C1OC(=O)C2=CC=CC=C12	POS
245	7-Methoxy-2,2-Dimethyl -Chromene	COC1=CC=C2C=CC(C)(C)OC2=C1	POS
246	Vanitaracin A	CCC(C)CC(C)C(=O)OC1C(=O)C2=C3CC(O)CC(C)C3=C(O)C=C2C(C)(O)C1=O	POS
247	Capillarisin	COC1=C(O)C=C2OC(OC3=CC=C(O)C=C3)=CC(=O)C2=C1O	POS
248	5-Hydroxymethylfurfural	OCC1=CC=C(O1)C=O	POS
249	Fucoxanthin	CC(=O)OC1CC(C)(C)C(=C=CC(C)=CC=CC(C)=CC=CC=C(C)C=CC=C(C)C(=O)CC23OC2(C)CC(O)CC3(C)C)C(C)(O)C1	POS
250	Decaldehyde	CCCCCCCCCC=O	POS
251	Capillene	CC#CC#CCC1=CC=CC=C1	POS
252	Capillone	CC=CC=CC(=O)C1=CC=CC=C1	POS
253	Picroliv	COC1=C(OC(=O)C=CC2=CC=CC=C2)C=CC(=C1)C(=O)OC1OC(CO)C(O)C(O)C1O	POS
254	Glucoerucin	CSCCCCC(SC1OC(CO)C(O)C(O)C1O)=NOS(O)(=O)=O	POS
255	Sarmentosins	OCC1OC(OCC=C(CO)C#N)C(O)C(O)C1O	POS
256	Menisdaurin	OCC1OC(OC2CC(O)C=CC2=CC#N)C(O)C(O)C1O	POS
257	Amygdalin	OCC1OC(OCC2OC(OC(C#N)C3=CC=CC=C3)C(O)C(O)C2O)C(O)C(O)C1O	POS
258	Kinsenoside	OCC1OC(OC2COC(=O)C2)C(O)C(O)C1O	POS
259	Arbutin	OCC1OC(OC2=CC=C(O)C=C2)C(O)C(O)C1O	POS
260	Gastrodin	OCC1OC(OC2=CC=C(CO)C=C2)C(O)C(O)C1O	POS
261	Neanoside B	COCC1=C(O)C2=CC=CC=C2C(O)=C1COC1OC(COC2OC(CO)C(O)C(O)C2O)C(O)C(O)C1O	POS
262	Dulcitol	OCC(O)C(O)C(O)C(O)CO	POS
263	Vitamin C	OCC(O)C1OC(=O)C(O)=C1O	POS
264	1-Hydroxyacridone	OC1=CC=CC2=C1C(=O)C1=CC=CC=C1N2	POS
265	1,7-Dihydroxy-N-Methylacridone	CN1C2=CC=C(O)C=C2C(=O)C2=C(O)C=CC=C12	POS
266	Rutacridone	CN1C2=CC=CC=C2C(=O)C2=C(O)C=C3OC(CC3=C12)C(C)=C	POS
267	Noracronycine	CN1C2=CC=CC=C2C(=O)C2=C(O)C=C3OC(C)(C)C=CC3=C12	POS
268	Cepharanthine	COC1=C2OC3=CC=C(CC4N(C)CCC5=CC6=C(OCO6)C(OC6=C(OC)C=C7CCN(C)C(CC(C=C1)=C2)C7=C6)=C45)C=C3	POS
269	Boldine	COC1=C(O)C=C2CC3N(C)CCC4=CC(O)=C(OC)C(C2=C1)=C34	POS
270	Corydine	COC1=C(O)C2=C3C(CC4=C2C(OC)=C(OC)C=C4)N(C)CCC3=C1	POS
271	Betacyanin	OCC1OC(OC2=C(O)C=C3C(CC(C([O-])=O)[N+]3=CC=C3CC(NC(=C3)C(O)=O)C(O)=O)=C2)C(O)C(O)C1O	POS
272	2-Bromo-Α-Ergocryptine	CC(C)CC1N2C(=O)C(NC(=O)C3CN(C)C4CC5=C(Br)NC6=CC=CC(=C56)C4=C3)(OC2(O)C2CCCN2C1=O)C(C)C	POS
273	Corynoline	CN1CC2=C(C=CC3=C2OCO3)C2(C)C(O)CC3=CC4=C(OCO4)C=C3C12	POS
274	Homoharringtonine	COC(=O)CC(O)(CCCC(C)(C)O)C(=O)OC1C2C3=CC4=C(OCO4)C=C3CCN3CCCC23C=C1OC	POS
275	Trigonelline	C[N+]1=CC=CC(=C1)C([O-])=O	POS
276	4-(2-Formyl-5-Hydroxy-1H-Pyrrol-1-Yl)Butanoic Acid	OC(=O)CCCN1C(O)=CC=C1C=O	POS
277	4-(2-Formyl-5-Methoxy-1H-Pyrrol-1-Yl)Butanoic Acid	COC1=CC=C(C=O)N1CCCC(O)=O	POS
278	Methyl 4-(2-Formyl-5-Methoxy-1H-Pyrrol-1- Yl)Butanoate	COC(=O)CCCN1C(OC)=CC=C1C=O	POS
279	Tetramethylpyrazine	CC1=NC(C)=C(C)N=C1C	POS
280	Parfumine	COC1=C(O)C=C2C(CCN(C)C22CC3=C(C2=O)C2=C(OCO2)C=C3)=C1	POS
281	Armepavine	COC1=C(OC)C=C2C(CC3=CC=C(O)C=C3)N(C)CCC2=C1	POS
282	Pyropheophorbide	CCC1=C2NC(C=C3NC(=CC4=N\C(C(CCC(O)=O)C4C)=C4\CC(=O)C5=C(C)C(=C2)N=C45)C(C)=C3C=C)=C1C	POS
283	Pheophorbide A	CCC1=C2NC(C=C3NC(=CC4=N\C(C(CCC(O)=O)C4C)=C4\C(C(=O)OC)C(=O)C5=C(C)C(=C2)N=C45)C(C)=C3C=C)=C1C	POS
284	Boschniakine	CC1CCC2=C1C=NC=C2C=O	POS
285	Neoswertin	CC=C1CNC(O)C2=C1CCOC2=O	POS
286	Kopsinine	COC(=O)C1CC23CCCN4CCC5(C24)C2=CC=CC=C2NC15CC3	POS
287	Diaboline	CC(=O)N1C2C3C4CC5N(CCC25C2=CC=CC=C12)CC4=CCOC3O	POS
288	Hydroxycamptothecin	CCC1(O)C(=O)OCC2=C1C=C1N(CC3=C1N=C1C=CC(O)=CC1=C3)C2=O	POS
289	Brucine	COC1=C(OC)C=C2C(=C1)N1C3C4C(CC1=O)OCC=C1CN5CCC23C5CC41	POS
290	Solamargine	CC1C2C(CC3C4CC=C5CC(CCC5(C)C4CCC23C)OC2OC(CO)C(OC3OC(C)C(O)C(O)C3O)C(O)C2OC2OC(C)C(O)C(O)C2O)OC11CCC(C)CN1	POS
291	Solanine	CC1C2CCC(C)CN2C2CC3C4CC=C5CC(CCC5(C)C4CCC3(C)C12)OC1OC(CO)C(O)C(OC2OC(CO)C(O)C(O)C2O)C1OC1OC(C)C(O)C(O)C1O	POS
292	Aconine	CCN1CC2(COC)C3C(OC)C4C1C3(C1CC3(O)C(O)C1C4(O)C(O)C3OC)C(CC2O)OC	POS
293	Metformin	CN(C)C(=N)N=C(N)N	POS
294	Harmaline	COC1=CC2=NC3=C(C)NCCC3=C2C=C1	POS
295	Kynurenic Acid	OC(=O)C1=CC(=O)C2=CC=CC=C2N1	POS
296	Sparteine	C1CCN2CC3CC(CN4CCCCC34)C2C1	POS
297	Sophocarpine	O=C1C=CCC2C3CCCN4CCCC(CN12)C34	POS
298	Sophoranol	OC12CCCN3CCCC(C4CCCC(=O)N4C1)C23	POS
299	Vasicine	OC1CCN2CC3=CC=CC=C3N=C12	POS
300	Vasicinone	OC1CCN2C1=NC1=CC=CC=C1C2=O	POS
301	Halofuginone	OC1CCCNC1CC(=O)CN1C=NC2=CC(Br)=C(Cl)C=C2C1=O	POS
302	Anisodamine	CN1C2CC(O)C1CC(C2)OC(=O)C(CO)C1=CC=CC=C1	POS
303	Sinomenine	COC1=CC2C3CC4=C(C(O)=C(OC)C=C4)C2(CCN3C)CC1=O	POS
304	Astragalus Polysaccharide	[O-][N+](=O)C1=CC=C(C=C1)C1=CSC(CCl)=N1	POS
305	Melatonin	COC1=CC2=C(NC=C2CCNC(C)=O)C=C1	POS
306	6-Hydroxymelatonin	COC1=C(O)C=C2NC=C(CCNC(C)=O)C2=C1	POS
307	Bufothionine	C[N+]1(C)CCC2=CNC3=C2C1=C(OS(O)=O)C=C3	POS
308	Cappariloside A	OCC1OC(OC2=CC=CC3=C2C(CC#N)=CN3)C(O)C(O)C1O	POS
309	Neferine	COC1=CC=C(CC2N(C)CCC3=CC(OC)=C(OC4=C(O)C=CC(CC5N(C)CCC6=CC(OC)=C(OC)C=C56)=C4)C=C23)C=C1	POS
310	Auricularine	CN(C)CCC1=C(NC2=CC=CC=C12)C1C2C(C=C(C)CC2(C)C)C23NC4=CC=CC=C4C12CCN3C	POS
311	2-Hydroxyyunnandaphnine D	COC(=O)C1CC23C4N5CC(C)C4(O)CCC2(C)C(C5)CCC2=C3C1CC2	POS
312	Demethyleneberberine	COC1=C(OC)C2=C[N+]3=C(C=C2C=C1)C1=CC(O)=C(O)C=C1CC3	POS
313	Columbamine	COC1=C(O)C=C2C(CC[N+]3=C2C=C2C=CC(OC)=C(OC)C2=C3)=C1	POS
314	Palmatine	COC1=C(OC)C=C2C(CC[N+]3=C2C=C2C=CC(OC)=C(OC)C2=C3)=C1	POS
315	Berberrubine	COC1=C(O)C2=C[N+]3=C(C=C2C=C1)C1=CC2=C(OCO2)C=C1CC3	POS
316	Peimisine	CC1C2NCC(C)CC2OC11CCC2C3CC(=O)C4CC(O)CCC4(C)C3CC2=C1C	POS
317	Tryptanthrin	O=C1C2=NC3=CC=CC=C3C(=O)N2C2=CC=CC=C12	POS
318	Swainonine	OC1CN2CCCC(O)C2C1O	POS
319	Fumarine	CN1CCC2=CC3=C(OCO3)C=C2C(=O)CC2=C(C1)C1=C(OCO1)C=C2	POS
320	Dehydrocavidine	COC1=C(OC)C=C2C3C(C)C4=C(CN3C=CC2=C1)C1=C(OCO1)C=C4	POS
321	Conessine	CC1C2CCC3C4CC=C5CC(CCC5(C)C4CCC23CN1C)N(C)C	POS
322	L-Theanine	CCNC(=O)CCC(N)C(O)=O	POS
323	Acetyl Ilicifolius Alkaloids A	CC(=O)OC1=CC=CC2=C1NC(=O)O2	POS
324	Piperlonguminine	CC(C)CNC(=O)C=CC=CC1=CC2=C(OCO2)C=C1	POS
325	Clausenamide	CN1C(C(O)C2=CC=CC=C2)C(C(O)C1=O)C1=CC=CC=C1	POS
326	Capsaicin	COC1=C(O)C=CC(CNC(=O)CCCCC=CC(C)C)=C1	POS
327	N-Trans-Feruloyltyramine	COC1=C(O)C=CC(C=CC(=O)NCCC2=CC=C(O)C=C2)=C1	POS
328	Camphorataimide B	CC(C)CC1=C(C(=O)NC1=O)C1=CC=C(OCC=C(C)C)C=C1	POS
329	Piplartine	COC1=CC(C=CC(=O)N2CCC=CC2=O)=CC(OC)=C1OC	POS
330	N-2-[4-(3,3-Dimethylallyloxy) Phenyl] Ethylcinnamide	CC(C)=CCOC1=CC=C(CCNC(=O)C=CC2=CC=CC=C2)C=C1	POS
331	N-Trans-Feruloyl-3-Methyldopamine	COC1=C(O)C=CC(C=CC(=O)N(C)CCC2=CC(O)=C(O)C=C2)=C1	POS
332	Kukoamine A	OC1=C(O)C=C(CCC(=O)NCCCNCCCCNCCCNC(=O)CCC2=CC(O)=C(O)C=C2)C=C1	POS
333	1-O-Β-D-Glucopyranosyl-(2S,3R,4E,8Z)-2-N-Palmitoyloctadecasphinga-4,8-Dienine	CCCCCCCCCCCCCCCC(=O)NC(COC1OC(CO)C(O)C(O)C1O)C(O)C=CCCC=CCCCCCCCCC	POS
334	Raffinose	OCC1OC(CO)(OC2OC(COC3OC(CO)C(O)C(O)C3O)C(O)C(O)C2O)C(O)C1O	POS
335	Stachyose	OCC1OC(CO)(OC2OC(COC3OC(COC4OC(CO)C(O)C(O)C4O)C(O)C(O)C3O)C(O)C(O)C2O)C(O)C1O	POS
336	Verbascose	OCC1OC(CO)(OC2OC(COC3OC(COC4OC(COC5OC(CO)C(O)C(O)C5O)C(O)C(O)C4O)C(O)C(O)C3O)C(O)C(O)C2O)C(O)C1O	POS
337	Elemene	CC(=C)C1CCC(C)(C=C)C(C1)C(C)=C	POS
338	Xanthorrhizol	CC(CCC=C(C)C)C1=CC(O)=C(C)C=C1	POS
339	Bisabolol	CC(C)=CCCC(C)(O)C1CCC(C)=CC1	POS
340	Costunolide	CC1=CCCC(C)=CC2OC(=O)C(=C)C2CC1	POS
341	Bilobanone	CC(C)CC1=CC(=CO1)C1CC=C(C)C(=O)C1	POS
342	(1R,2Z,5S,8E)-2,10,10-Trimethyl-6- Methylidenecycloundeca-2,8-Diene-1,5-Diol	CC1=CCC(O)C(=C)CC=CC(C)(C)CC1O	POS
343	4,5-Dihydroblumenol	CC(O)C=CC12OC1(C)CC(O)C(O)C2(C)C	POS
344	Linderalactone	CC1=COC2=C1C1OC(=O)C(CCC=C(C)C2)=C1	POS
345	(1S,3R,5S,8R,10R,13S)-1,6,6,10-Tetramethyl-4,9,14- Trioxatetracyclo[11.1.0.0³,⁵.0⁸,¹⁰]Tetradecane	[H]C12CC3(C)OC3([H])CCC3(C)OC3([H])CC(C)(C)C1([H])O2	POS
346	Linderane	CC1=COC2=C1C1OC(=O)C3(CCC=C(C)C2)OC13	POS
347	Dihydroartemisinin	CC1CCC2C(C)C(O)OC3OC4(C)CCC1C23OO4	POS
348	Calamenene	CC(C)C1CCC(C)C2=C1C=C(C)C=C2	POS
349	Β-Caryophyllene	CC1=CCCC(=C)C2CC(C)(C)C2CC1	POS
350	Valencene	CC1CCC=C2CCC(CC12C)C(C)=C	POS
351	Eudesmane	CC(C)C1CCC2(C)CCCC(C)C2C1	POS
352	Atractylon	CC1=COC2=C1CC1C(=C)CCCC1(C)C2	POS
353	Β Vetivone	CC1CC(=O)C=C(C)C11CCC(C1)=C(C)C	POS
354	Αvetivone	CC1CC(=O)C=C2CCC(CC12C)=C(C)C	POS
355	Caryophyllene Oxide	CC12CCC3C(CC3(C)C)C(=C)CCC1O2	POS
356	Β-Eudesmol	CC(C)(O)C1CCC2(C)CCCC(=C)C2C1	POS
357	Atractylenolide I	CC1=C2CC3C(=C)CCCC3(C)C=C2OC1=O	POS
358	Isoalantolactone	CC12CCCC(=C)C1CC1C(C2)OC(=O)C1=C	POS
359	1Β--Hydroxy-10Β-H-Guaia-4,11-Dien-3-One	[H]C1(CCC(C)C2(O)CC(=O)C(C)=C2C1)C(C)=C	POS
360	Artemisinic Acid	CC1CCC(C2C=C(C)CCC12)C(=C)C(O)=O	POS
361	Curcumol	CC(C)C1CC23OC1(O)CC(=C)C2CCC3C	POS
362	(1S,2S,5E,9S,10R)-1,5,8,8- Tetramethylbicyclo[8.1.0]Undec-5-Ene-2,9-Diol	[H]C12CC1(C)C(O)CCC(C)=CCC(C)(C)C2O	POS
363	Caryolane 1,9Β-Diol	CC1(C)CC2C1CCC1(C)CC2(O)CCC1O	POS
364	Achilline	CC1C2CCC(C)=C3C(C2OC1=O)C(C)=CC3=O	POS
365	Hydroxylindestrenolide	CC1C(=O)OC2(O)CC3(C)C=CCC(=C)C3C=C12	POS
366	Parthenolide	CC1=CCCC2(C)OC2C2OC(=O)C(=C)C2CC1	POS
367	Onitin	CC1=C(CCO)C(C)=C(O)C2=C1C(=O)C(C)(C)C2	POS
368	Grosheimol	CC1C2C3OC(=O)C(=C)C3C(O)CC(=C)C2CC1=O	POS
369	Linderagalactone E	CC1=C2C(O)C3C(C)=CCC(O)C3(C)CC2(O)OC1=O	POS
370	Aplysin	CC1CCC2(C)C3=CC(Br)=C(C)C=C3OC12C	POS
371	Cynaropicrin	OCC(=C)C(=O)OC1CC(=C)C2CC(O)C(=C)C2C2OC(=O)C(=C)C12	POS
372	Sarcaglaboside A	CC1=C2CC3C(=C)CCC(OC4OC(CO)C(O)C(O)C4O)C3(C)CC2OC1=O	POS
373	Delta(8)-Tetrahydrocannabivarin	[H]C12CC=C(C)CC1C1=C(OC2(C)C)C=C(CCC)C=C1O	POS
374	Cannabidiol	CCCCCC1=CC(O)=C(C2C=C(C)CCC2C(C)=C)C(O)=C1	POS
375	Carvacrol	CC(C)C1=CC(O)=C(C)C=C1	POS
376	Thymol	CC(C)C1=C(O)C=C(C)C=C1	POS
377	(-)-1-P-Menthene-7,8-Diol	CC(C)(O)C1CCC(CO)=CC1	POS
378	Β-Ionone	CC(=O)C=CC1=C(C)CCCC1(C)C	POS
379	Myrtenal	CC1(C)C2CC1C(C=O)=CC2	POS
380	Albiflorin	CC12CC(O)C3CC1(OC1OC(CO)C(O)C(O)C1O)C3(COC(=O)C1=CC=CC=C1)C(=O)O2	POS
381	Paeoniflorin	CC12CC3(O)OC(O1)C1(COC(=O)C4=CC=CC=C4)C3CC21OC1OC(CO)C(O)C(O)C1O	POS
382	Benzoylpaeoniflorin	CC12CC3(O)OC(O1)C1(COC(=O)C4=CC=CC=C4)C3CC21OC1OC(COC(=O)C2=CC=CC=C2)C(O)C(O)C1O	POS
383	Β-Myrcene	CC(C)=CCCC(=C)C=C	POS
384	Α-Phellandrene	CC(C)C1CC=C(C)C=C1	POS
385	Geraniol	CC(C)=CCCC(C)=CCO	POS
386	Glaucocalyxin A	CC1(C)C2CC(O)C34C(O)C(CCC3C2(C)CCC1=O)C(=C)C4=O	POS
387	Ponicidin	CC1(C)CCC(O)C23C4OC5C6CCC2C5(C(=O)C6=C)C(O)(O4)C(O)C13	POS
388	Oridonin	CC1(C)CCC(O)C23COC(O)(C(O)C12)C12C(O)C(CCC31)C(=C)C2=O	POS
389	Stevioside	CC12CCCC(C)(C1CCC13CC(=C)C(C1)(CCC23)OC1OC(CO)C(O)C(O)C1OC1OC(CO)C(O)C(O)C1O)C(=O)OC1OC(CO)C(O)C(O)C1O	POS
390	Neocrotocembranal	CC(C)C1=CC=C(C)CCC=C(C)CCC=C(CC1)C=O	POS
391	Mukulol	CC(C)C1CCC(C)=CCCC(C)=CCCC(C)=CC1O	POS
392	Acanthoic Acid	CC1(CC=C2C(CCC3C(C)(CCCC23C)C(O)=O)C1)C=C	POS
393	Abietic Acid	CC(C)C1=CC2=CCC3C(C)(CCCC3(C)C(O)=O)C2CC1	POS
394	Carnosic Acid	CC(C)C1=C(O)C(O)=C2C(CCC3C(C)(C)CCCC23C(O)=O)=C1	POS
395	Nodosin	CC1(C)CCC2OC(=O)C34CC(CC(O)C3C22COC(O)C12)C(=C)C4=O	POS
396	Pekinenal	[H]C12CCC(C)=CCCC(C)=CCC(O)C(C=O)=CC1([H])C2(C)C	POS
397	Tinosporone	CC12CCC3C(=O)OC(CC3(C)C1C(=O)C=CC2O)C1=COC=C1	POS
398	Dehydroandrographolide	CC1(CO)C(O)CCC2(C)C(CC=C3C(O)=COC3=O)C(=C)CCC12	POS
399	Pseudolaric Acid B	COC(=O)C1=CCC23CCC(C2(CC1)OC(C)=O)C(C)(OC3=O)C=CC=C(C)C(O)=O	POS
400	Neoandrographolide	CC1(COC2OC(CO)C(O)C(O)C2O)CCCC2(C)C(CCC3=CCOC3=O)C(=C)CCC12	POS
401	Giloin	CC12CC=C3C(=O)OC(CC3(C)C1CC(=O)CC2OC1OC(CO)C(O)C(O)C1O)C1=COC=C1	POS
402	Premnone C	COC(=O)CC(=C)C(=O)CC1(C)C(C)C(OC(=O)C=CC2=CC=CC=C2)C(O)C2(C)C1CCC=C2C	POS
403	Cordifoliside A	COC(=O)C1=C2CCC3C(=O)OC(CC3(C)C2CCC1OC1OC(CO)C(O)C(O)C1O)C1=COC=C1	POS
404	Cordifoliside E	CC12CC(OC(=O)C1(CCC3=C(C(CCC23)OC4C(C(C(C(O4)CO)O)O)O)C(=O)OC)O)C5=COC=C5	POS
405	Phytol	CC(C)CCCC(C)CCCC(C)CCCC(C)=CCO	POS
406	Crocetin	CC(C=CC=C(C)C(O)=O)=CC=CC=C(C)C=CC=C(C)C(O)=O	POS
407	Piscrocin D	OC1C(O)C2(O)COC3OCCC1C23	POS
408	Aucubin	OCC1OC(OC2OC=CC3C(O)C=C(CO)C23)C(O)C(O)C1O	POS
409	Leonuride	CC1(O)CC(O)C2C=COC(OC3OC(CO)C(O)C(O)C3O)C12	POS
410	Sweroside	OCC1OC(OC2OC=C3C(CCOC3=O)C2C=C)C(O)C(O)C1O	POS
411	Monomelittoside	OCC1OC(OC2OC=CC3(O)C(O)C=C(CO)C23)C(O)C(O)C1O	POS
412	Catalpol	OCC1OC(OC2OC=CC3C(O)C4OC4(CO)C23)C(O)C(O)C1O	POS
413	Gardenoside	COC(=O)C1=COC(OC2OC(CO)C(O)C(O)C2O)C2C1C=CC2(O)CO	POS
414	Campenoside	CC1C(CC2C1C(OC1OC(CO)C(O)C(O)C1O)OC=C2C=O)OC(=O)C=CC1=CC=CC=C1	POS
415	Picroside I	OCC12OC1C(O)C1C=COC(OC3OC(COC(=O)C=CC4=CC=CC=C4)C(O)C(O)C3O)C21	POS
416	Negundoside	CC1(O)CCC2C1C(OC1OC(CO)C(O)C(O)C1OC(=O)C1=CC=C(O)C=C1)OC=C2C(O)=O	POS
417	5-Hydroxy-Campenoside	[H]OC([H])([H])C1([H])OC([H])(OC2([H])OC([H])=C(C([H])=O)C3(O[H])C([H])([H])C([H])(OC(=O)C([H])=C([H])C4=C([H])C([H])=C([H])C([H])=C4[H])C([H])(C([H])([H])[H])C23[H])C([H])(O[H])C([H])(O[H])C1([H])O[H]	POS
418	Rehmannioside C	CC1(CC(O)C2C=COC(OC3OC(CO)C(O)C(O)C3O)C12)OC1OC(CO)C(O)C(O)C1O	POS
419	Picrosideii	COC1=C(O)C=CC(=C1)C(=O)OC1C2OC2(CO)C2C1C=COC2OC1OC(CO)C(O)C(O)C1O	POS
420	Kutkoside	COC1=C(O)C=CC(=C1)C(=O)OCC12OC1C(O)C1C=COC(OC3OC(CO)C(O)C(O)C3O)C21	POS
421	Melittoside	OCC1OC(OC2OC=CC3(OC4OC(CO)C(O)C(O)C4O)C(O)C=C(CO)C23)C(O)C(O)C1O	POS
422	Rehmannioside B	OCC1OC(OC2C3OC3(CO)C3C2C=COC3OC2OC(CO)C(O)C(O)C2O)C(O)C(O)C1O	POS
423	Pentaacetyl Geniposide	COC(=O)C1=COC(OC2OC(COC(C)=O)C(OC(C)=O)C(OC(C)=O)C2OC(C)=O)C2C1CC=C2COC(C)=O	POS
424	Buergerinin B	CC1(O)CC(O)C2(O)CC(=O)OCC12	POS
425	Oleuropein	COC(=O)C1=COC(OC2OC(CO)C(O)C(O)C2O)C(=CC)C1CC(=O)OCCC1=CC(O)=C(O)C=C1	POS
426	Gentiopicroside	OCC1OC(OC2OC=C3C(=O)OCC=C3C2C=C)C(O)C(O)C1O	POS
427	Swertiamarin	OCC1OC(OC2OC=C3C(=O)OCCC3(O)C2C=C)C(O)C(O)C1O	POS
428	Cornuside	COC(=O)C1=COC(OC2OC(CO)C(O)C(O)C2O)C(C=C)C1CCOC(=O)C1=CC(O)=C(O)C(O)=C1	POS
429	Swerilactones H	[H]C12CC3([H])C4([H])C5OC(C)C6=C(CCOC6O)C5(C(O)C5=C4C(COC5=O)=CC3(C(C)O1)C1=C2C(=O)OCC1)C(=O)OC	POS
430	Specnuezhenide	COC(=O)C1=COC(OC2OC(CO)C(O)C(O)C2O)C(=CC)C1CC(=O)OCC1OC(OCCC2=CC=C(O)C=C2)C(O)C(O)C1O	POS
431	Fatsioside A	[H]C1(CCC2(C)C([H])(CCC3(C)C2([H])CC(=O)C2([H])C(O)C(C)(CCC(=O)C(C)C)CC(O)C32C)C1(C)C)OC1OC(CO)C(O)C(O)C1OC1OC(CO)C(O)C(O)C1O	POS
432	Bacopasaponin-C	CC(C)=CC1COC23CC4(CO2)C(CCC2C5(C)CCC(OC6OCC(O)C(OC7OC(CO)C(O)C(O)C7O)C6OC6OC(CO)C(O)C6O)C(C)(C)C5CCC42C)C3C1(C)O	POS
433	Bacoside A	CC(C)=CCCC(C)(O)C1C2CCC3C(C)(CCC4C(C)(C)C(CCC34CO)OC3OC(CO)C(OC4OCC(O)C(O)C4O)C(O)C3O)C2(C)CC1=O	POS
434	Protopanaxadiol	CC(C)=CCCC(C)(O)C1CCC2(C)C1C(O)CC1C3(C)CCC(O)C(C)(C)C3CCC21C	POS
435	Ginsenoside Ck	CC(C)=CCCC(C)(OC1OC(CO)C(O)C(O)C1O)C1CCC2(C)C1C(O)CC1C3(C)CCC(O)C(C)(C)C3CCC21C	POS
436	Ginsenoside Rh2	CC(C)=CCCC(C)(O)C1CCC2(C)C1C(O)CC1C3(C)CCC(OC4OC(CO)C(O)C(O)C4O)C(C)(C)C3CCC21C	POS
437	Ginsenoside Rg5	CC(C)=CCC=C(C)C1CCC2(C)C1C(O)CC1C3(C)CCC(OC4OC(CO)C(O)C(O)C4OC4OC(CO)C(O)C(O)C4O)C(C)(C)C3CCC21C	POS
438	Ginsenoside Rk1	CC(C)=CCCC(=C)C1CCC2(C)C1C(O)CC1C3(C)CCC(OC4OC(CO)C(O)C(O)C4OC4OC(CO)C(O)C(O)C4O)C(C)(C)C3CCC21C	POS
439	Ginsenoside Rg2	CC1OC(OC2C(O)C(O)C(CO)OC2OC2CC3(C)C(CC(O)C4C(CCC34C)C(C)(O)CCC=C(C)C)C3(C)CCC(O)C(C)(C)C23)C(O)C(O)C1O	POS
440	Ginsenoside Rg3	CC(C)=CCCC(C)(O)C1CCC2(C)C1C(O)CC1C3(C)CCC(OC4OC(CO)C(O)C(O)C4OC4OC(CO)C(O)C(O)C4O)C(C)(C)C3CCC21C	POS
441	Ginsenoside Rg1	CC(C)=CCCC(C)(OC1OC(CO)C(O)C(O)C1O)C1CCC2(C)C1C(O)CC1C3(C)CCC(O)C(C)(C)C3C(CC21C)OC1OC(CO)C(O)C(O)C1O	POS
442	Ginsenoside Rf	CC(C)=CCCC(C)(O)C1CCC2(C)C1C(O)CC1C3(C)CCC(O)C(C)(C)C3C(CC21C)OC1OC(CO)C(O)C(O)C1OC1OC(CO)C(O)C(O)C1O	POS
443	Ginsenoside Rs4	CC(C)=CCC=C(C)C1CCC2(C)C1C(O)CC1C3(C)CCC(OC4OC(CO)C(O)C(O)C4OC4OC(COC(C)=O)C(O)C(O)C4O)C(C)(C)C3CCC21C	POS
444	Azadirachtin	COC(=O)C1(O)OCC23C4C(OCC4(C(CC2OC(=O)C(C)=CC)OC(C)=O)C(=O)OC)C(O)C(C)(C13)C12OC1(C)C1CC2OC2OC=CC12O	POS
445	Limonin	CC1(C)OC2CC(=O)OCC22C1CC(=O)C1(C)C2CCC2(C)C(OC(=O)C3OC123)C1=COC=C1	POS
446	3-Deacetyl-3-Cinnamoylazadirachtin	[H]OC1([H])C2([H])OC([H])([H])C3(C(=O)OC([H])([H])[H])C2([H])C2(C([H])([H])OC(O[H])(C(=O)OC([H])([H])[H])C2([H])C1(C([H])([H])[H])C12OC1(C([H])([H])[H])C1([H])C([H])([H])C2([H])OC2([H])OC([H])=C([H])C12O[H])C([H])(OC(=O)C(=C([H])C([H])([H])[H])C([H])([H])[H])C([H])([H])C3([H])OC(=O)C([H])=C([H])C1=C([H])C([H])=C([H])C([H])=C1[H]	POS
447	Hopenol-B	CC(=C)C1CCC2(C)C1CCC1(C)C2CCC2C3(C)CCC(O)C(C)(C)C3CCC12C	POS
448	Betulin	CC(=C)C1CCC2(CO)CCC3(C)C(CCC4C5(C)CCC(O)C(C)(C)C5CCC34C)C12	POS
449	Betulinic Acid	CC(=C)C1CCC2(CCC3(C)C(CCC4C5(C)CCC(O)C(C)(C)C5CCC34C)C12)C(O)=O	POS
450	Lupeol Acetate	CC(=O)OC1CCC2(C)C(CCC3(C)C2CCC2C4C(CCC4(C)CCC32C)C(C)=C)C1(C)C	POS
451	Cucurbitacin E	CC(=O)OC(C)(C)C=CC(=O)C(C)(O)C1C(O)CC2(C)C3CC=C4C(C=C(O)C(=O)C4(C)C)C3(C)C(=O)CC12C	POS
452	Colocynthin	CC(=O)OC(C)(C)C=CC(=O)C(C)(O)C1C(O)CC2(C)C3CC=C4C(C=C(OC5OC(CO)C(O)C(O)C5O)C(=O)C4(C)C)C3(C)C(=O)CC12C	POS
453	Curculignin A	CC(C)C(=O)CCC(C)C1C(O)CC2(C)C3CCC4C5(CC35C(O)CC12C)CCC(O)C4(C)C	POS
454	Astragaloside Ii	CC(=O)OC1C(O)C(O)COC1OC1CCC23CC22CCC4(C)C(C(O)CC4(C)C2CC(OC2OC(CO)C(O)C(O)C2O)C3C1)C1(C)CCC(O1)C(C)(C)O	POS
455	Astragaloside Iv	CC(C)(O)C1CCC(C)(O1)C1C(O)CC2(C)C3CC(OC4OC(CO)C(O)C(O)C4O)C4C5(CC35CCC12C)CCC(OC1OCC(O)C(O)C1O)C4(C)C	POS
456	Nimbinin	CC(=O)OC1CC2C(C)(C)C(=O)C=CC2(C)C2CCC3(C)C(C(=O)C4OC34C12C)C1=COC=C1	POS
457	Anticin A	CC(CCC(=C)C(C)C(O)=O)C1CCC2C3=C(C(=O)CC12C)C1(C)CCC(=O)C(C)C1CC3	POS
458	Glutenol	[H]C12CCC(O)C(C)(C)C1=CCC1([H])C2(C)CCC2(C)C3([H])CC(C)(C)CCC3(C)CCC12C	POS
459	Β-Amyrin	CC1(C)CCC2(C)CCC3(C)C(=CCC4C5(C)CCC(O)C(C)(C)C5CCC34C)C2C1	POS
460	Taraxerol	CC1(C)CCC2(C)CC=C3C4(C)CCC5C(C)(C)C(O)CCC5(C)C4CCC3(C)C2C1	POS
461	Boswellic Acid	CC1(C)CCC2(C)CCC3(C)C(=CCC4C5(C)CCC(O)C(C)(C5CCC34C)C(O)=O)C2C1	POS
462	Oleanolic Acid	CC1(C)CCC2(CCC3(C)C(=CCC4C5(C)CCC(O)C(C)(C)C5CCC34C)C2C1)C(O)=O	POS
463	Amooranin	CC1(C)CCC2(CCC3(C)C(=CCC4C3(C)CCC3C(C)(C)C(=O)CCC43CO)C2C1)C(O)=O	POS
464	Maslinic Acid	CC1(C)CCC2(CCC3(C)C(=CCC4C5(C)CC(O)C(O)C(C)(C)C5CCC34C)C2C1)C(O)=O	POS
465	Camelliagenin A	CC1(C)CC(O)C2(CO)C(O)CC3(C)C(=CCC4C5(C)CCC(O)C(C)(C)C5CCC34C)C2C1	POS
466	Arjunic Acid	CC1(C)CCC2(CCC3(C)C(=CCC4C5(C)CC(O)C(O)C(C)(C)C5CCC34C)C2C1O)C(O)=O	POS
467	Arjunolic Acid	CC1(C)CCC2(CCC3(C)C(=CCC4C5(C)CC(O)C(O)C(C)(CO)C5CCC34C)C2C1)C(O)=O	POS
468	Camelliagenin C	CC1(C)CC(O)C2(CO)C(O)CC3(C)C(=CCC4C5(C)CCC(O)C(C)(CO)C5CCC34C)C2C1	POS
469	Theasapogenol B	CC1(C)CC2C3=CCC4C5(C)CCC(O)C(C)(C)C5CCC4(C)C3(C)CC(O)C2(CO)C(O)C1O	POS
470	2Β,30Β-Dihydroxy-3,4-Secofriedelolactone-27-Lactone	CC1C2CCC34C5CC(C)(CO)CCC5(C)CC(OC3=O)C4(C)C2CC2(C)C1CC(O)C(=O)OC2C	POS
471	Arjungenin	CC1(C)CCC2(CCC3(C)C(=CCC4C5(C)CC(O)C(O)C(C)(CO)C5CCC34C)C2C1O)C(O)=O	POS
472	Theasapogenol A	CC1(C)CC2C3=CCC4C5(C)CCC(O)C(C)(CO)C5CCC4(C)C3(C)CC(O)C2(CO)C(O)C1O	POS
473	Raddeanin Ｒ0	CC1(C)CCC2(CCC3(C)C(=CCC4C5(C)CCC(OC6OCC(O)C(O)C6O)C(C)(C)C5CCC34C)C2C1)C(O)=O	POS
474	Oleanolic Acid-28-O-Β-D-Glucopyranoside	[H]C12CC(C)(C)CCC1(CCC1(C)C2=CCC2([H])C3(C)CCC(O)C(C)(C)C3([H])CCC12C)C(=O)OC1OC(CO)C(O)C(O)C1O	POS
475	Calenduloside E	CC1(C)CCC2(CCC3(C)C(=CCC4C5(C)CCC(OC6OC(C(O)C(O)C6O)C(O)=O)C(C)(C)C5CCC34C)C2C1)C(O)=O	POS
476	Arjunetin	CC1(C)CCC2(CCC3(C)C(=CCC4C5(C)CC(O)C(O)C(C)(C)C5CCC34C)C2C1O)C(=O)OC1OC(CO)C(O)C(O)C1O	POS
477	Raddeanin R2	CC1(C)CCC2(CCC3(C)C(=CCC4C5(C)CCC(OC6OCC(O)C(O)C6OC6OC(CO)C(O)C(O)C6O)C(C)(C)C5CCC34C)C2C1)C(O)=O	POS
478	Celosin A	CC1(C)CCC2(CCC3(C)C(=CCC4C5(C)CC(O)C(OC6OC(C(O)C(O)C6OC6OCC(O)C(O)C6O)C(O)=O)C(C)(C=O)C5CCC34C)C2C1)C(O)=O	POS
479	Calenduloside F	CC1(C)CCC2(CCC3(C)C(=CCC4C5(C)CCC(OC6OC(C(O)C(O)C6O)C(O)=O)C(C)(C)C5CCC34C)C2C1)C(=O)OC1OC(CO)C(O)C(O)C1O	POS
480	Celosin B	CC1(C)CCC2(CCC3(C)C(=CCC4C5(C)CC(O)C(OC6OC(C(O)C(O)C6OC6OC(CO)C(O)C(O)C6O)C(O)=O)C(C)(C5CCC34C)C(O)=O)C2C1)C(O)=O	POS
481	Raddeanin A	CC1OC(OC2C(O)C(O)C(CO)OC2OC2C(O)C(O)COC2OC2CCC3(C)C(CCC4(C)C3CC=C3C5CC(C)(C)CCC5(CCC43C)C(O)=O)C2(C)C)C(O)C(O)C1O	POS
482	Nimbin	COC(=O)CC1C2(C)C(OC3CC(C(C)=C23)C2=COC=C2)C(OC(C)=O)C2C(C)(C=CC(=O)C12C)C(=O)OC	POS
483	α-Amyrin	CC1CCC2(C)CCC3(C)C(=CCC4C5(C)CCC(O)C(C)(C)C5CCC34C)C2C1C	POS
484	Waltonitone	[H]C12CCC3(C)C([H])(CC=C4C5([H])C(C)C(C)CCC5(CO)CCC34C)C1(C)CCC(=O)C2(C)C	POS
485	Ursolic Acid	CC1CCC2(CCC3(C)C(=CCC4C5(C)CCC(O)C(C)(C)C5CCC34C)C2C1C)C(O)=O	POS
486	Momordicin	COCC12CCC(C)C(C)C1C1(O)C=CC3C4(C)CCC(=O)C(C)(C)C4CCC3(C)C1(C)CC2	POS
487	Corosolic Acid	CC1CCC2(CCC3(C)C(=CCC4C5(C)CC(O)C(O)C(C)(C)C5CCC34C)C2C1C)C(O)=O	POS
488	Asiatic Acid	CC1CCC2(CCC3(C)C(=CCC4C5(C)CC(O)C(O)C(C)(CO)C5CCC34C)C2C1C)C(O)=O	POS
489	Ganoderiol F	CC(CCC=C(CO)CO)C1CCC2(C)C3=CCC4C(C)(C)C(=O)CCC4(C)C3=CCC12C	POS
490	Ganoderiol I	COC1CC2C(C)(C)C(=O)CCC2(C)C2=C1C1(C)C(O)CC(C(C)CCC=C(CO)CO)C1(C)CC2	POS
491	Lupeone	CC(=C)C1CCC2(C)CCC3(C)C(CCC4C5(C)CCC(=O)C(C)(C)C5CCC34C)C12	POS
492	Alisol A	CC(CC(O)C(O)C(C)(C)O)C1=C2CC(O)C3C4(C)CCC(=O)C(C)(C)C4CCC3(C)C2(C)CC1	POS
493	Alisol B 23-Acetate	CC(CC(OC(C)=O)C1OC1(C)C)C1=C2CC(O)C3C4(C)CCC(=O)C(C)(C)C4CCC3(C)C2(C)CC1	POS
494	Alisol F 24-Acetate	CC1CC(OC2CC3(C)C(CC(O)C4C5(C)CCC(=O)C(C)(C)C5CCC34C)=C12)C(OC(C)=O)C(C)(C)O	POS
495	Alisol A 24-Acetate	CC(CC(O)C(OC(C)=O)C(C)(C)O)C1=C2CC(O)C3C4(C)CCC(=O)C(C)(C)C4CCC3(C)C2(C)CC1	POS
496	Β-Carotene	CC(C=CC=C(C)C=CC1=C(C)CCCC1(C)C)=CC=CC=C(C)C=CC=C(C)C=CC1=C(C)CCCC1(C)C	POS
497	Lutein	CC(C=CC=C(C)C=CC1C(C)=CC(O)CC1(C)C)=CC=CC=C(C)C=CC=C(C)C=CC1=C(C)CC(O)CC1(C)C	POS
498	Astaxanthin	CC(C=CC=C(C)C=CC1=C(C)C(=O)C(O)CC1(C)C)=CC=CC=C(C)C=CC=C(C)C=CC1=C(C)C(=O)C(O)CC1(C)C	POS
499	Lycopene	CC(C)=CCCC(C)=CC=CC(C)=CC=CC(C)=CC=CC=C(C)C=CC=C(C)C=CC=C(C)CCC=C(C)C	POS
500	Theasapogenol E	CC1(C)CC2C3=CCC4C5(C)CCC(O)C(C)(C=O)C5CCC4(C)C3(C)CC(O)C2(CO)C(O)C1O	POS
501	Camelliagenin D	CC1(C)CC2C3=CCC4C5(C)CCC(O)C(C)(C=O)C5CCC4(C)C3(C)CC(O)C2(CO)C(O)C1O	POS
502	Premnone A	COC(=O)CC(=C)C(=O)CC1(C)C(C)C(O)C(OC(=O)C=CC2=CC=CC=C2)C2(C)C1CCC=C2C	POS
503	Premnone B	COC(=O)CC(=C)C(=O)CC1(C)C(C)C(O)C(OC(=O)C=CC2=CC=CC=C2)C2(C)C1CCC=C2C	POS
504	Curcumenolactones C	CC(=O)CCC1C2CC3=C(C)C(=O)OC3(O)CC12C	POS
505	Cucurbitacin B	CC(=O)OC(C)(C)C=CC(=O)C(C)(O)C1C(O)CC2(C)C3CC=C4C(CC(O)C(=O)C4(C)C)C3(C)C(=O)CC12C	POS
506	2–Epicucurbitacin B	CC(=O)OC(C)(C)C=CC(=O)C(C)(O)C1C(O)CC2(C)C3CC=C4C(CC(O)C(=O)C4(C)C)C3(C)C(=O)CC12C	POS
507	Curcumenolactone A	CC(=O)CCC1C2CC3=C(C)C(=O)OC3CC12C	POS
508	Curcumenolactone B	CC(=O)CCC1C2CC3=C(C)C(=O)OC3CC12C	POS
509	Garcinol	CC(C)=CCC(CC12CC(CC=C(C)C)C(C)(C)C(CC=C(C)C)(C(=O)C(=C(O)C3=CC(O)=C(O)C=C3)C1=O)C2=O)C(C)=C	POS
510	Gambogenic Acid	CC(C)=CCCC(C)=CCC1=C(O)C2=C(OC34C5CC(C=C3C2=O)C(=O)C4(CC=C(C)C(O)=O)OC5(C)C)C(CC=C(C)C)=C1O	POS
511	Neogambogic Acid	CC(C)=CCCC1(C)CC(O)C2=C(O)C3=C(OC45C6CC(C=C4C3=O)C(=O)C5(CC=C(C)C(O)=O)OC6(C)C)C(CC=C(C)C)=C2O1	POS
512	Xanthomol	COC(=O)C12OC3=C(C(O)=C(C(C)=C3)C3=C(O)C4=C(OC5(CO)C(O)CCC(=O)C5=C4O)C=C3C)C(O)=C1C(=O)CCC2OC(=O)C1=CC=CC=C1	POS
513	3-(1,1-Dimethylallyl)- Xanthyletin	CC(C)(C=C)C1=CC2=CC3=C(OC(C)(C)C=C3)C=C2OC1=O	POS
514	Decursin	CC(C)=CC(=O)OC1CC2=C(OC1(C)C)C=C1OC(=O)C=CC1=C2	POS
515	Praeruptorin A	CC=C(C)C(=O)OC1C(OC(C)=O)C2=C(OC1(C)C)C=CC1=C2OC(=O)C=C1	POS
516	Praeruptorin D	CC=C(C)C(=O)OC1C(OC(=O)C(C)=CC)C(C)(C)OC2=C1C1=C(C=CC(=O)O1)C=C2	POS
517	Praeruptorin E	CC=C(C)C(=O)OC1C(OC(=O)CC(C)C)C2=C(OC1(C)C)C=CC1=C2OC(=O)C=C1	POS
518	Bakuchicin	O=C1OC2=C(C=C1)C1=C(C=CO1)C=C2	POS
519	Isopimpinellin	COC1=C2OC=CC2=C(OC)C2=C1OC(=O)C=C2	POS
520	Chalepensin	CC(C)(C=C)C1=CC2=C(OC1=O)C=C1OC=CC1=C2	POS
521	Hedyotiscone A	COC1=CC2=C(OC(=O)C=C2)C2=C1OC(C2)C(C)=C	POS
522	(-)-Nodakenetin Acetate	[H]C1(CC2=CC3=C(OC(=O)C=C3)C=C2O1)C(C)(C)OC(C)=O	POS
523	6,7-Dimethyl-Coumarin	CC1=CC2=C(C=CC(=O)O2)C=C1C	POS
524	Esculetin	OC1=C(O)C=C2C=CC(=O)OC2=C1	POS
525	Scopoletin	COC1=C(O)C=C2OC(=O)C=CC2=C1	POS
526	Daphnetin 8-Methyl Ether	COC1=C(O)C=CC2=C1OC(=O)C=C2	POS
527	Angelical	COC1=C(C=O)C=C2C=CC(=O)OC2=C1	POS
528	6,7-Dimethylesculetin	COC1=C(OC)C=C2C=CC(=O)OC2=C1	POS
529	Isofraxidin	COC1=C(O)C(OC)=C2OC(=O)C=CC2=C1	POS
530	Matsukaze Lactone	COC1=C(C2=C(C=CC(=O)O2)C=C1)C1=C(OC)C=C2OC(=O)C=CC2=C1	POS
531	Demethylwedelolactone	OC1=CC(O)=C2C3=C(C4=CC(O)=C(O)C=C4O3)C(=O)OC2=C1	POS
532	Wedelolactone	COC1=CC(O)=C2C3=C(C4=CC(O)=C(O)C=C4O3)C(=O)OC2=C1	POS
533	Hydrangeside A	CC(CC=CCC(C)C(=O)OC1OC(OC2=CC=C3C=CC(=O)OC3=C2)C(O)C(O)C1O)C(=O)OCC1OC(OC2=CC3=C(C=CC(=O)O3)C=C2)C(CO)C(O)C1O	POS
534	Bergenin	COC1=C(O)C=C2C(=O)OC3C(O)C(O)C(CO)OC3C2=C1O	POS
535	Hydrangeside D	[H]C(CO)(OC1=C(OC)C=C(C=CC(=O)OC2OC(OC3=CC=C4C=CC(=O)OC4=C3)C(O)C(O)C2O)C=C1)C(O)C1=CC=C(O)C(OC)=C1	POS
536	Hydrangeside C	[H]C(CO)(OC1=C(OC)C=C(C=CC(=O)OC2OC(OC3=CC=C4C=CC(=O)OC4=C3)C(O)C(O)C2O)C=C1)C(O)C1=CC=C(O)C(OC)=C1	POS
537	Esculin	OCC1OC(OC2=CC3=C(OC(=O)C=C3)C=C2O)C(O)C(O)C1O	POS
538	S-Adenosylmethionine	C[S+](CCC(N)C(O)=O)CC1OC(C(O)C1O)N1C=NC2=C1N=CN=C2N	POS
539	Tinosporic Acid	COC1=C(CC(C)O)C2=C3C(C(=O)C=C4OCOC5=CC(O)=C6OC(C(O)=O)=C(CC(C)O)C2=C6C5=C34)=C1O	POS
540	Protocatechuic Acid	OC(=O)C1=CC(O)=C(O)C=C1	POS
541	Vanillic Acid	COC1=C(O)C=CC(=C1)C(O)=O	POS
542	Shikimic Acid	OC1CC(=CC(O)C1O)C(O)=O	POS
543	Racemosic Acid	[H]C12OC3=C(C(O)=C(C(C)=CC(O)=O)C(O)=C3C1([H])OC([H])(CO)C(O)C2O)C1([H])OC(CO)C(O)C(O)C1O	POS
544	1,4-Dicaffeoylquinic Acid	[H]C1(OC(=O)C=CC2=CC(O)=C(O)C=C2)C(O)CC(CC1O)(OC(=O)C=CC1=CC(O)=C(O)C=C1)C(O)=O	POS
545	Salvianolic Acid B	OC(=O)C(CC1=CC(O)=C(O)C=C1)OC(=O)C=CC1=C2C(C(OC2=C(O)C=C1)C1=CC(O)=C(O)C=C1)C(=O)OC(CC1=CC(O)=C(O)C=C1)C(O)=O	POS
546	Monomethyl Fumarate	COC(=O)C=CC(O)=O	POS
547	P-Anisic Acid	COC1=CC=C(C=C1)C(O)=O	POS
548	Quinic Acid	OC1CC(O)(CC(O)C1O)C(O)=O	POS
549	R-Lipoic Acid	OC(=O)CCCCC1CCSS1	POS
550	Gardenia Yellow Pigment	OS(=O)(=O)C1=CC2=C(C=C1)C(=NNC1=CC=CC=C1)C(=O)C=C2	POS
551	Folic Acid	NC1=NC(=O)C2=NC(CNC3=CC=C(C=C3)C(=O)NC(CCC(O)=O)C(O)=O)=CN=C2N1	POS
552	Neochebulic Acid	[H]C(CC(O)=O)(C(O)=O)C1([H])C2=C(C=C(O)C(O)=C2O)C(=O)OC1([H])C(O)=O	POS
553	Chebulic Acid	[H]C(CC(O)=O)(C(O)=O)C1([H])C2=C(C=C(O)C(O)=C2O)C(=O)OC1([H])C(O)=O	POS
554	3,5-Di-O-Caffeoyl-Muco-Quinic Acid	OC1C(CC(O)(CC1OC(=O)C=CC1=CC(O)=C(O)C=C1)C(O)=O)OC(=O)C=CC1=CC(O)=C(O)C=C1	POS
555	Isochlorogenic Acid A	OC1C(CC(O)(CC1OC(=O)C=CC1=CC(O)=C(O)C=C1)C(O)=O)OC(=O)C=CC1=CC(O)=C(O)C=C1	POS
556	Betaine	C[N+](C)(C)CC([O-])=O	POS
557	Tenacigenin B	CC(=O)C1CCC23OC22CCC4CC(O)CCC4(C)C2C(O)C(O)C13C	POS
558	Vitamin D	CC(C)CCCC(C)C1CCC2C(CCCC12C)=CC=C1CC(O)CCC1=C	POS
559	Bufalin	CC12CCC3C(CCC4CC(O)CCC34C)C1(O)CCC2C1=COC(=O)C=C1	POS
560	Ursodeoxycholic Acid	CC(CCC(O)=O)C1CCC2C3C(O)CC4CC(O)CCC4(C)C3CCC12C	POS
561	Ergosterol	CC(C)C(C)C=CC(C)C1CCC2C3=CC=C4CC(O)CCC4(C)C3CCC12C	POS
562	Stigmasterol	CCC(C=CC(C)C1CCC2C3CC=C4CC(O)CCC4(C)C3CCC12C)C(C)C	POS
563	Arenobufagin	CC12C(CCC1(O)C1CCC3CC(O)CCC3(C)C1C(O)C2=O)C1=COC(=O)C=C1	POS
564	Cinobufagin	CC(=O)OC1C2OC22C3CCC4CC(O)CCC4(C)C3CCC2(C)C1C1=COC(=O)C=C1	POS
565	Cinobufotalin	CC(=O)OC1C2OC22C3CCC4(O)CC(O)CCC4(C)C3CCC2(C)C1C1=COC(=O)C=C1	POS
566	Withaferin A	CC(C1CCC2C3CC4OC44C(O)C=CC(=O)C4(C)C3CCC12C)C1CC(C)=C(CO)C(=O)O1	POS
567	Carpesterol	CCC(CC(O)C(C)C1CCC2C3=CC(=O)C4C(C)C(CCC4(C)C3CCC12C)OC(=O)C1=CC=CC=C1)C(C)C	POS
568	Trillin	CC1C2C(CC3C4CC=C5CC(CCC5(C)C4CCC23C)OC2OC(CO)C(O)C(O)C2O)OC11CCC(C)CO1	POS
569	Polyphyllin D	CC1C2(CCC(C)CO2)OC2CC3C4CC=C5CC(CCC5(C)C4CCC3(C)C12O)OC1OC(CO)C(O)C(O)C1OC1OC(C)C(O)C(O)C1O	POS
570	Polyphyllin I	CC1C2C(CC3C4CC=C5CC(CCC5(C)C4CCC23C)OC2OC(CO)C(OC3OC(CO)C(O)C3O)C(O)C2OC2OC(C)C(O)C(O)C2O)OC11CCC(C)CO1	POS
571	Polyphyllin Ⅱ	CC1C2C(CC3C4CC=C5CC(CCC5(C)C4CCC23C)OC2OC(CO)C(OC3OC(CO)C(O)C3O)C(OC3OC(C)C(O)C(O)C3O)C2O)OC11CCC(C)CO1	POS
572	Indioside I	CC1C2C(CC3C4CCC5CC(CCC5(C)C4CCC23C)OC2OC(CO)C(OC3OC(C)C(O)C(O)C3O)C(O)C2OC2OC(C)C(O)C(O)C2O)OC11CCC(C)CO1	POS
573	Tigogenin	CC1C2C(CC3C4CCC5CC(O)CCC5(C)C4CCC23C)OC11CCC(C)CO1	POS
574	3Beta-Hydroxyporiferast-5-En-7-One	CCC(CCC(C)C1CCC2C3C(CCC12C)C1(C)CCC(O)CC1=CC3=O)C(C)C	POS
575	Anticin B	CC(CCC(=C)C(C)C(O)=O)C1CCC2C3=C(C(=O)CC12C)C1(C)CCC(=O)C(C)C1CC3=O	POS
576	Methylantcinate A	COC(=O)C(C)C(=C)CCC(C)C1CCC2C3=C(C(=O)CC12C)C1(C)CCC(=O)C(C)C1CC3	POS
577	Anticin C	CC(CCC(=C)C(C)C(O)=O)C1CCC2C3=C(C(=O)CC12C)C1(C)CCC(=O)C(C)C1CC3O	POS
578	Methylantcinate B	COC(=O)C(C)C(=C)CCC(C)C1CCC2C3=C(C(=O)CC12C)C1(C)CCC(=O)C(C)C1CC3=O	POS
579	Antcin K	CC(CCC(=C)C(C)C(O)=O)C1CCC2C3=C(C(=O)CC12C)C1(C)CCC(O)C(C)(O)C1CC3O	POS
580	Polygonin	CC1C2C(CC3C4CCC5CC(O)CC(O)C5(C)C4CCC23C)OC11CCC(C)CO1	POS
581	Γ-Sitosterol	CCC(CCC(C)C1CCC2C3CC=C4CC(O)CCC4(C)C3CCC12C)C(C)C	POS
582	Β-Sitosterol	CCC(CCC(C)C1CCC2C3CC=C4CC(O)CCC4(C)C3CCC12C)C(C)C	POS
583	Phosphatidylcholine	CCCCCCCCCCCCCCCCCC(=O)OCC(COP([O-])(=O)OCC[N+](C)(C)C)OC(=O)CCCCCCCC=CCCCCCCCC	POS
584	Oleic Acid	CCCCCCCCC=CCCCCCCCC(O)=O	POS
585	Artemisinin	CC1CCC2C(C)C(=O)OC3OC4(C)CCC1C23OO4	POS
586	Artesunate	CC1CCC2C(C)C(OC(=O)CCC(O)=O)OC3OC4(C)CCC1C23OO4	POS
587	Germacrone	CC(C)=C1CC=C(C)CCC=C(C)CC1=O	POS
588	Gossypol	CC(C)C1=C(O)C(O)=C(C=O)C2=C(O)C(=C(C)C=C12)C1=C(C)C=C2C(C(C)C)=C(O)C(O)=C(C=O)C2=C1O	POS
589	Dehydrocostus Lactone	C=C1CCC2C1C1OC(=O)C(=C)C1CCC2=C	POS
590	Cantharidin	CC12C3CCC(O3)C1(C)C(=O)OC2=O	POS
591	Norcantharidin	O=C1OC(=O)C2C3CCC(O3)C12	POS
592	D-Limonene	CC(=C)C1CCC(C)=CC1	POS
593	Bakuchiol	CC(C)=CCCC(C)(C=C)C=CC1=CC=C(O)C=C1	POS
594	Retinoic Acid	CC(C=CC1=C(C)CCCC1(C)C)=CC=CC(C)=CC(O)=O	POS
595	Triptolide	CC(C)C12OC1C1OC11C3(OC3CC3C4=C(CCC13C)C(=O)OC4)C2O	POS
596	Andrographolide	CC1(CO)C(O)CCC2(C)C(CC=C3C(O)COC3=O)C(=C)CCC12	POS
597	Taxol	CC(=O)OC1C2=C(C)C(CC(O)(C(OC(=O)C3=CC=CC=C3)C3C4(COC4CC(O)C3(C)C1=O)OC(C)=O)C2(C)C)OC(=O)C(O)C(NC(=O)C1=CC=CC=C1)C1=CC=CC=C1	POS
598	Genipin	COC(=O)C1=COC(O)C2C1CC=C2CO	POS
599	Geniposide	COC(=O)C1=COC(OC2OC(CO)C(O)C(O)C2O)C2C1CC=C2CO	POS
600	Toosendanin	CC(=O)OC1CC(O)C23COC(O)C1(C)C2CC(O)C1(C)C3C(=O)C(OC(C)=O)C2(C)C(CC3OC123)C1=COC=C1	POS
601	Celastrol	CC1=C(O)C(=O)C=C2C1=CC=C1C2(C)CCC2(C)C3CC(C)(CCC3(C)CCC12C)C(O)=O	POS
602	Glycyrrhizin	CC1(C)C(CCC2(C)C1CCC1(C)C2C(=O)C=C2C3CC(C)(CCC3(C)CCC12C)C(O)=O)OC1OC(C(O)C(O)C1OC1OC(C(O)C(O)C1O)C(O)=O)C(O)=O	POS
603	Saikosaponin D	CC1OC(OC2CCC3(C)C(CCC4(C)C3C=CC35OCC6(CCC(C)(C)CC36)C(O)CC45C)C2(C)CO)C(O)C(OC2OC(CO)C(O)C(O)C2O)C1O	POS
604	Saikosaponin B2	CC1OC(OC2CCC3(C)C(CCC4(C)C3C=CC3=C5CC(C)(C)CCC5(CO)C(O)CC43C)C2(C)CO)C(O)C(OC2OC(CO)C(O)C(O)C2O)C1O	POS
605	Glycyrrhetinic Acid	CC1(C)C(O)CCC2(C)C1CCC1(C)C2C(=O)C=C2C3CC(C)(CCC3(C)CCC12C)C(O)=O	POS
606	Tubeimoside I	C[C@H]1[C@@H]([C@H]([C@H]([C@@H](O1)O[C@@H]2[C@H]([C@H](CO[C@H]2OC(=O)[C@@]34CC[C@@]5(C(=CC[C@H]6[C@]5(CC[C@@H]7[C@@]6(C[C@@H]([C@H]8[C@]7(COC(=O)CC(CC(=O)O[C@@H]9[C@H]([C@H](CO[C@H]9O[C@@H]1[C@H]([C@@H]([C@H](O[C@H]1O8)CO)O)O)O)O)(C)O)C)O)C)C)[C@@H]3CC(CC4)(C)C)C)O)O)O)O[C@H]1[C@@H]([C@H]([C@@H](CO1)O)O)O)O	POS
607	Lupeol	CC(=C)C1CCC2(C)CCC3(C)C(CCC4C5(C)CCC(O)C(C)(C)C5CCC34C)C12	POS
608	Kurarinone	COC1=CC(O)=C(CC(CC=C(C)C)C(C)=C)C2=C1C(=O)CC(O2)C1=C(O)C=C(O)C=C1	POS
609	Norkurarinone	CC(C)=CCC(CC1=C(O)C=C(O)C2=C1OC(CC2=O)C1=C(O)C=C(O)C=C1)C(C)=C	POS
610	Dihydromyricetin	OC1C(OC2=CC(O)=CC(O)=C2C1=O)C1=CC(O)=C(O)C(O)=C1	POS
611	Baicalin	OC1C(O)C(OC2=C(O)C(O)=C3C(=O)C=C(OC3=C2)C2=CC=CC=C2)OC(C1O)C(O)=O	POS
612	Luteolin	OC1=CC(O)=C2C(=O)C=C(OC2=C1)C1=CC(O)=C(O)C=C1	POS
613	Apigenin	OC1=CC=C(C=C1)C1=CC(=O)C2=C(O)C=C(O)C=C2O1	POS
614	Epigallocatechin Galate	OC1=CC(O)=C2CC(OC(=O)C3=CC(O)=C(O)C(O)=C3)C(OC2=C1)C1=CC(O)=C(O)C(O)=C1	POS
615	Puerarin	OCC1OC(C(O)C(O)C1O)C1=C(O)C=CC2=C1OC=C(C2=O)C1=CC=C(O)C=C1	POS
616	Chelerythrine	COC1=C(OC)C2=C[N+](C)=C3C4=CC5=C(OCO5)C=C4C=CC3=C2C=C1	POS
617	Niacin	OC(=O)C1=CC=CN=C1	POS
618	Stachydrine	C[N+]1(C)CCCC1C([O-])=O	POS
619	Lycorine	OC1C=C2CCN3CC4=CC5=C(OCO5)C=C4C(C23)C1O	POS
620	Camptothecin	CCC1(O)C(=O)OCC2=C1C=C1N(CC3=CC4=CC=CC=C4N=C13)C2=O	POS
621	Dictamine	COC1=C2C=COC2=NC2=CC=CC=C12	POS
622	Matrine	O=C1CCCC2C3CCCN4CCCC(CN12)C34	POS
623	Oxymatrine	[O-][N+]12CCCC3CN4C(CCCC4=O)C(CCC1)C23	POS
624	Piperine	O=C(C=CC=CC1=CC2=C(OCO2)C=C1)N1CCCCC1	POS
625	Arecoline	COC(=O)C1=CCCN(C)C1	POS
626	Evodiamine	CN1C2N(CCC3=C2NC2=CC=CC=C32)C(=O)C2=CC=CC=C12	POS
627	Rutaecarpine	O=C1N2CCC3=C(NC4=CC=CC=C34)C2=NC2=CC=CC=C12	POS
628	Tetrandrine	COC1=C2OC3=CC=C(CC4N(C)CCC5=CC(OC)=C(OC6=C7C(CC(C=C1)=C2)N(C)CCC7=CC(OC)=C6OC)C=C45)C=C3	POS
629	Fangchinoline	CN1CCC2=CC(=C3C=C2[C@@H]1CC4=CC=C(C=C4)OC5=C(C=CC(=C5)C[C@H]6C7=C(O3)C(=C(C=C7CCN6C)OC)O)OC)OC	POS
630	Vincristine	CCC1(O)CC2CN(C1)CCC1=C(NC3=CC=CC=C13)C(C2)(C(=O)OC)C1=C(OC)C=C2N(C=O)C3C4(CCN5CC=CC(CC)(C45)C(OC(C)=O)C3(O)C(=O)OC)C2=C1	POS
631	Berberine	COC1=C(OC)C2=C[N+]3=C(C=C2C=C1)C1=CC2=C(OCO2)C=C1CC3	POS
632	Coptisine	C1OC2=C(O1)C=C1C(CC[N+]3=C1C=C1C=CC4=C(OCO4)C1=C3)=C2	POS
633	Tetrahydropalmatine	COC1=C(OC)C=C2C3CC4=C(CN3CCC2=C1)C(OC)=C(OC)C=C4	POS
634	Plumbagin	CC1=CC(=O)C2=C(C=CC=C2O)C1=O	POS
635	Physcione	COC1=CC(O)=C2C(=O)C3=C(O)C=C(C)C=C3C(=O)C2=C1	POS
636	Rhein	OC(=O)C1=CC(O)=C2C(=O)C3=C(C=CC=C3O)C(=O)C2=C1	POS
637	Emodin	CC1=CC(O)=C2C(=O)C3=C(O)C=C(O)C=C3C(=O)C2=C1	POS
638	Aloe Emodin	OCC1=CC(O)=C2C(=O)C3=C(C=CC=C3O)C(=O)C2=C1	POS
639	Chrysophanol	CC1=CC(O)=C2C(=O)C3=C(C=CC=C3O)C(=O)C2=C1	POS
640	Sennosides	OCC1OC(OC2=CC=CC3=C2C(=O)C2=C(C=C(C=C2O)C(O)=O)C3C2C3=C(C(OC4OC(CO)C(O)C(O)C4O)=CC=C3)C(=O)C3=C2C=C(C=C3O)C(O)=O)C(O)C(O)C1O	POS
641	Isoimperatorin	CC(C)=CCOC1=C2C=CC(=O)OC2=CC2=C1C=CO2	POS
642	Bergapten	COC1=C2C=CC(=O)OC2=CC2=C1C=CO2	POS
643	Isopsoralen	O=C1OC2=C(C=CC3=C2C=CO3)C=C1	POS
644	Psoralen	O=C1OC2=CC3=C(C=CO3)C=C2C=C1	POS
645	Imperatorin	CC(C)=CCOC1=C2OC(=O)C=CC2=CC2=C1OC=C2	POS
646	Xanthotoxin	COC1=C2OC(=O)C=CC2=CC2=C1OC=C2	POS
647	Osthole	COC1=C(CC=C(C)C)C2=C(C=CC(=O)O2)C=C1	POS
648	Umbelliferone	OC1=CC2=C(C=C1)C=CC(=O)O2	POS
649	Coumarin	O=C1OC2=CC=CC=C2C=C1	POS
650	Chlorogenic Acid	OC1CC(O)(CC(OC(=O)C=CC2=CC(O)=C(O)C=C2)C1O)C(O)=O	POS
651	Eugenol	COC1=C(O)C=CC(CC=C)=C1	POS
652	Podophyllotoxin	COC1=CC(=CC(OC)=C1OC)C1C2C(COC2=O)C(O)C2=CC3=C(OCO3)C=C12	POS
653	Nordihydroguaiaretic Acid	CC(CC1=CC(O)=C(O)C=C1)C(C)CC1=CC(O)=C(O)C=C1	POS
654	Schisandrin B	COC1=C(OC)C(OC)=C2C(CC(C)C(C)CC3=CC4=C(OCO4)C(OC)=C23)=C1	POS
655	Dioscin	CC1C2C(CC3C4CC=C5CC(CCC5(C)C4CCC23C)OC2OC(CO)C(OC3OC(C)C(O)C(O)C3O)C(O)C2OC2OC(C)C(O)C(O)C2O)OC11CCC(C)CO1	POS
656	Salvianolic Acid A	OC(=O)C(CC1=CC(O)=C(O)C=C1)OC(=O)C=CC1=C(C=CC2=CC(O)=C(O)C=C2)C(O)=C(O)C=C1	POS
657	2,3,5,4'-Tetrahydroxy Stilbene-2-Ο-Β-D-Glucoside	OCC1OC(OC2=C(O)C=C(O)C=C2C=CC2=CC=C(O)C=C2)C(O)C(O)C1O	POS
658	Gallic Acid	OC(=O)C1=CC(O)=C(O)C(O)=C1	POS
659	Fumaric Acid	OC(=O)C=CC(O)=O	POS
660	Gambogic Acid	CC(C)=CCCC1(C)OC2=C(C=C1)C(O)=C1C(=O)C3=CC4CC5C(C)(C)OC(CC=C(C)C(O)=O)(C4=O)C35OC1=C2CC=C(C)C	POS
661	Jiocerebroside	CCCCCCCCCCCCCCC(O)C(=O)NC(COC1OC(CO)C(O)C(O)C1O)C(O)C=CCCC=CCCCCCCCCC	POS
662	Colchicine	COC1=C(OC)C(OC)=C2C(CCC(NC(C)=O)C3=CC(=O)C(OC)=CC=C23)=C1	POS
663	Anethole	C/C=C/C1=CC=C(C=C1)OC	POS
664	Bupleuroside III	CC1OC(OC2CCC3(C)C(CCC4(C)C3C(O)=CC3=C5CC(C)(C)CCC5(CO)C(O)CC43C)C2(C)CO)C(O)C(OC2OC(CO)C(O)C(O)C2O)C1O	POS
665	Bupleuroside VI	CC1OC(OC2CCC3(C)C(CCC4(C)C3C(C=O)C=C3C5CC(C)(C)CCC5(CO)C(O)CC43C)C2(C)CO)C(O)C(OC2OC(CO)C(O)C(O)C2O)C1O	POS
666	Bupleuroside IX	COC1C=C2C3CC(C)(C)CCC3(CO)C(O)CC2(C)C2(C)CCC3C(C)(C)C(CCC3(C)C12)OC1OC(C)C(O)C(OC2OC(CO)C(O)C(O)C2O)C1O	POS
667	Bupleuroside XIII	CC1OC(OC2CCC3(C)C(CCC4(C)C5CC(O)C6(CO)CCC(C)(C)C=C6C5CC(O)C34)C2(C)CO)C(O)C(OC2OC(CO)C(O)C(O)C2O)C1O	POS
668	Luteolin 7-O-(6''-O-Malonyl)-Glucoside	C1=CC(=C(C=C1C2=CC(=O)C3=C(C=C(C=C3O2)OC4C(C(C(C(O4)COC(=O)CC(=O)O)O)O)O)O)O)O	POS
669	Scorzoneroside A	CC1C(C(C(C(O1)OC2CCC3(C(C2(C)CO)CCC4(C3C=CC5=C6CC(CCC6(C(CC54C)O)CO)(C)C(=O)OCC(C(C(COC7C(C(C(C(O7)CO)O)O)O)O)O)O)C)C)O)OC8C(C(C(C(O8)CO)O)O)O)O	POS
670	Scorzoneroside B	CC1C(C(C(C(O1)OC2CCC3(C(C2(C)CO)CCC4(C3C=CC5=C6CC(CCC6(C(CC54C)O)CO)(C)C(=O)OCC(C(C(CO)O)O)O)C)C)O)OC7C(C(C(C(O7)CO)O)O)O)O	POS
671	Scorzoneroside C	CC1C(C(C(C(O1)OC2CCC3(C(C2(C)CO)CCC4(C3C=CC5=C6CC(CCC6(C(CC54C)O)CO)(C)C(=O)O)C)C)O)O)O	POS
672	Saikosaponin C	CC1C(C(C(C(O1)OC2C(OC(C(C2O)O)OCC3C(C(C(C(O3)OC4CCC5(C(C4(C)CO)CCC6(C5C=CC78C6(CC(C9(C7CC(CC9)(C)C)CO8)O)C)C)C)O)O)O)CO)O)O)O	POS
673	Oxyresveratrol	C1=CC(=C(C=C1O)O)C=CC2=CC(=CC(=C2)O)O	POS
674	Neochlorogenic Acid	C1C(C(C(CC1(C(=O)O)O)OC(=O)C=CC2=CC(=C(C=C2)O)O)O)O	POS
675	Ginkgolide B	CC1C(=O)OC2C1(C34C(=O)OC5C3(C2O)C6(C(C5)C(C)(C)C)C(C(=O)OC6O4)O)O	POS
676	Ginkgolide A	CC1C(=O)OC2C1(C34C(=O)OC5C3(C2)C6(C(C5)C(C)(C)C)C(C(=O)OC6O4)O)O	POS
677	Saikosaponin A	CC1OC(OC2CCC3(C)C(CCC4(C)C3C=CC35OCC6(CCC(C)(C)CC36)C(O)CC45C)C2(C)CO)C(O)C(OC2OC(CO)C(O)C(O)C2O)C1O	POS
678	Hymenoxon	CC1CC2OC(=O)C(=C)C2CC2(C)C(O)OC(O)CC12	NEG
679	Asperilin	CC12CC3OC(=O)C(=C)C3CC1C(=C)CCC2O	NEG
680	13-Hydroxygermacrone	CC(CO)=C1CC=C(C)CCC=C(C)CC1=O	NEG
681	Elemol	CC(=C)C1CC(CCC1(C)C=C)C(C)(C)O	NEG
682	Zederone	CC1=COC2=C1C(=O)C1OC1(C)CCC=C(C)C2	NEG
683	Atractyloside	CC(C)CC(=O)OC1C(OC2CC(C3CCC45CC(CCC4C3(C)C2)C(=C)C5O)C(O)=O)OC(CO)C(OS(O)(=O)=O)C1OS(O)(=O)=O	NEG
684	Carboxy-Atractyloside	CC(C)CC(=O)OC1C(OC2CC3(C)C4CCC5CC4(CCC3C(C2)(C(O)=O)C(O)=O)C(O)C5=C)OC(CO)C(OS(O)(=O)=O)C1OS(O)(=O)=O	NEG
685	Atractyloside A	CC(C)(OC1OC(CO)C(O)C(O)C1O)C1CCC(O)(CO)C2CC(=O)C(C)(O)C2C1	NEG
686	Linifolin A	CC1CC2OC(=O)C(=C)C2C(OC(C)=O)C2(C)C1C=CC2=O	NEG
687	Tutin	CC(=C)C1C2OC(=O)C1C1(O)C3OC3C3(CO3)C1(C)C2O	NEG
688	2-Deoxo-2-(Acetyloxy)-9-Oxoageraphorone	[H]C12CC(OC(C)=O)C(C)=CC1([H])C(C(C)C)C(=O)CC2C	NEG
689	Coriamyrtin	CC(=C)C1C2CC3(C)C4(CO4)C4OC4C3(O)C1C(=O)O2	NEG
690	Geigerinin	CC1CC2OC(=O)C(=C)C2CC2(C)C(O)C(O)CC12	NEG
691	6Α-Hydroxy-2,3-Dihydroaromaticin	[H]C12CC(C)C3([H])CCC(=O)C3(C)C(O)C1([H])C(=C)C(=O)O2	NEG
692	Helenalin	CC1CC2OC(=O)C(=C)C2C(O)C2(C)C1C=CC2=O	NEG
693	Mexicanin I	CC1CC2OC(=O)C(=C)C2C(O)C2(C)C1C=CC2=O	NEG
694	Zedoarondiol	CC(C)=C1CC2C(CCC2(C)O)C(C)(O)CC1=O	NEG
695	Aerugidiol	CC(C)=C1CC2C(C)(O)CCC2(O)C(C)=CC1=O	NEG
696	Telekin	CC12CCCC(=C)C1(O)CC1C(C2)OC(=O)C1=C	NEG
697	Reynosin	CC12CCC3C(OC(=O)C3=C)C1C(=C)CCC2O	NEG
698	Santamarine	CC1=CCC(O)C2(C)CCC3C(OC(=O)C3=C)C12	NEG
699	Santonin	CC1C2CCC3(C)C=CC(=O)C(C)=C3C2OC1=O	NEG
700	9-Oxo-Agerophorone	[H]C12CC(=O)C(C)=CC1([H])C(C(C)C)C(=O)CC2C	NEG
701	Alantolactone	CC1CCCC2(C)CC3OC(=O)C(=C)C3C=C12	NEG
702	9-Oxo-10,11-Dehydroagerophorone	[H]C12CC(=O)C(C)=CC1([H])C(=C(C)C)C(=O)CC2C	NEG
703	Α-Costol	CC1=CCCC2(C)CCC(CC12)C(=C)CO	NEG
704	Dihydropyrocurzerenone	CC1CCC2=C(C1)C1=C(OC=C1C)C=C2C	NEG
705	Pyrocurzerenone	CC1=COC2=C1C1=C(CCC(C)=C1)C(C)=C2	NEG
706	Isopulegone Epoxide	CC1CCC(C(=O)C1)C1(C)CO1	NEG
707	Menthol	CC(C)C1CCC(C)CC1O	NEG
708	Isopulegol	CC1CCC(C(O)C1)C(C)=C	NEG
709	Pulegol	CC1CCC(C(O)C1)=C(C)C	NEG
710	Isomenthone	CC(C)C1CCC(C)CC1=O	NEG
711	Menthone	CC(C)C1CCC(C)CC1=O	NEG
712	(S)-Pulegone	CC1CCC(=C(C)C)C(=O)C1	NEG
713	(R)-Pulegone	CC1CCC(=C(C)C)C(=O)C1	NEG
714	Piperitone	CC(C)C1CCC(C)=CC1=O	NEG
715	Menthofuran	CC1CCC2=C(C1)OC=C2C	NEG
716	Piperitenone	CC(C)=C1CCC(C)=CC1=O	NEG
717	Camphor	CC1(C)C2CCC1(C)C(=O)C2	NEG
718	Citral	CC(C)=CCCC(C)=CC=O	NEG
719	Vitamin A	CC(=CCO)C=CC=C(C)C=CC1=C(C)CCCC1(C)C	NEG
720	Triptophenolide	CC(C)C1=C(O)C2=C(C=C1)C1(C)CCC3=C(COC3=O)C1CC2	NEG
721	Triptonide	CC(C)C12OC1C1OC11C3(OC3CC3C4=C(CCC13C)C(=O)OC4)C2=O	NEG
722	Bafoudiosbulbins A	COC(=O)C1CC2CC3C4(C)CC(OC44CC(OC4=O)C13C(=O)O2)C1=COC=C1	NEG
723	8-Epidiosbulbin E Acetate	CC(=O)OC1CC2C(=O)OC(CC2(C)C2CC3CC(C12)C(=O)O3)C1=COC=C1	NEG
724	Bafoudiosbulbins B	OC12CCC34C5CC(CC3C1(COC4=O)CC(OC2=O)C1=COC=C1)OC5=O	NEG
725	Diosbulbin F	COC(=O)C1CC(O)CC2C1C(=O)CC1C(=O)OC(CC21C)C1=COC=C1	NEG
726	Diosbulbin A	COC(=O)C1CC(O)CC2C1C1CC3(OC(CC23C)C2=COC=C2)C(=O)O1	NEG
727	Diosbulbin C	CC12CC(OC11CC(OC1=O)C1C(CC(O)CC21)C(O)=O)C1=COC=C1	NEG
728	Teucrin A	CC1C(O)C2OC(=O)C3=C2C(CCC3)C11CC(OC1=O)C1=COC=C1	NEG
729	Disobulbin-D	CC12CC(OC(=O)C1CC(=O)C1C3CC(CC21)OC3=O)C1=COC=C1	NEG
730	Teuchamaedryn A	CC1CC2OC(=O)C3=C2C(CCC3)C11CC(OC1=O)C1=COC=C1	NEG
731	Diosbulbin B	CC12CC(OC11CC(OC1=O)C1C3CC(CC21)OC3=O)C1=COC=C1	NEG
732	Hyperforin	CC(C)C(=O)C12C(=O)C(CC=C(C)C)=C(O)C(CC=C(C)C)(CC(CC=C(C)C)C1(C)CCC=C(C)C)C2=O	NEG
733	Meliasenin B	CC(C)=CCCC1C2C(CC3(C)C4=CC(=O)C5C(C)(C)C(O)CCC5(C)C4CCC23C)OC1=O	NEG
734	Kulactone	CC(C)=CCCC1C2C(CC3(C)C4=CCC5C(C)(C)C(=O)CCC5(C)C4CCC23C)OC1=O	NEG
735	1-O-Tigloy-1-O-Debenzoylohchinal	[H]C12OCC3(C)C1C(C)(C(O)CC3([H])OC(C)=O)C1CC([H])(OCC)OC3CC(C(C)=C3C1(C)C2([H])OC(=O)C(C)=CC)C1=COC=C1	NEG
736	Trichilinin D	CC(=O)OC1CC2C3(C)C4C(OCC4(C)C(O)CC3OC(=O)C=CC3=CC=CC=C3)C(O)C2(C)C2=CCC(C3=COC=C3)C12C	NEG
737	Isotoosendanin	CC(=O)OC1CC(O)C23COC(O)C1(C)C2CC(O)C1(C)C2C(=O)CC(C4=COC=C4)C2(C)C(OC(C)=O)C(=O)C31	NEG
738	Esculentoside A	COC(=O)C1(C)CCC2(CCC3(C)C(=CCC4C5(C)CC(O)C(OC6COC(OC7OC(CO)C(O)C(O)C7O)C(O)C6O)C(C)(CO)C5CCC34C)C2C1)C(O)=O	NEG
739	Absinthin	CC1C2CCC(C)(O)C3C4C5C=C(C)C6(C7OC(=O)C(C)C7CCC(C)(O)C56)C4C(C)=C3C2OC1=O	NEG
740	Pomonic Acid	CC1CCC2(CCC3(C)C(=CCC4C5(C)CCC(=O)C(C)(C)C5CCC34C)C2C1(C)O)C(O)=O	NEG
741	Flavokawain B	COC1=CC(O)=C(C(=O)C=CC2=CC=CC=C2)C(OC)=C1	NEG
742	Bavachinin	COC1=C(CC=C(C)C)C=C2C(=O)CC(OC2=C1)C1=CC=C(O)C=C1	NEG
743	Deguelin	COC1=C(OC)C=C2C3C(COC2=C1)OC1=C(C=CC2=C1C=CC(C)(C)O2)C3=O	NEG
744	Rotenone	COC1=C(OC)C=C2C3C(COC2=C1)OC1=C(C=CC2=C1CC(O2)C(C)=C)C3=O	NEG
745	Pectolinarin	COC1=CC=C(C=C1)C1=CC(=O)C2=C(O)C(OC)=C(OC3OC(COC4OC(C)C(O)C(O)C4O)C(O)C(O)C3O)C=C2O1	NEG
746	Retusine	COC1=CC(O)=C2C(=O)C(OC)=C(OC2=C1)C1=CC(OC)=C(OC)C=C1	NEG
747	Wilforine	CC1CCC2=NC=CC=C2C(=O)OCC2(C)OC34C(OC(C)=O)C2C(OC(C)=O)C(OC(C)=O)C3(COC(C)=O)C(OC(C)=O)C(OC(=O)C2=CC=CC=C2)C(OC1=O)C4(C)O	NEG
748	Ephedrine	CNC(C)C(O)C1=CC=CC=C1	NEG
749	Chelidonine	CN1CC2=C(C=CC3=C2OCO3)C2C(O)CC3=CC4=C(OCO4)C=C3C12	NEG
750	Nitidine	COC1=C(OC)C=C2C(=C1)C=[N+](C)C1=C2C=CC2=CC3=C(OCO3)C=C12	NEG
751	Sanguinarine	C[N+]1=C2C3=CC4=C(OCO4)C=C3C=CC2=C2C=CC3=C(OCO3)C2=C1	NEG
752	Ricinine	COC1=C(C#N)C(=O)N(C)C=C1	NEG
753	Pipermethystine	CC(=O)OC1CN(C(=O)CCC2=CC=CC=C2)C(=O)C=C1	NEG
754	Securinine	O=C1OC23CC(C=CC2=C1)N1CCCCC31	NEG
755	Pseudolycorine	COC1=C(O)C=C2C3C4N(CCC4=CC(O)C3O)CC2=C1	NEG
756	Dihydrolycorine	OC1CC2CCN3CC4=CC5=C(OCO5)C=C4C(C23)C1O	NEG
757	Narwedine	COC1=C2OC3CC(=O)C=CC33CCN(C)CC(C=C1)=C23	NEG
758	Papaverine	COC1=C(OC)C=C(CC2=NC=CC3=CC(OC)=C(OC)C=C23)C=C1	NEG
759	Heterophylline	COC(=O)C1=COC(C)C2CN3CCC4=C(NC5=C4C=C(OC)C=C5)C3CC12	NEG
760	Ajmaline	CCC1C2CC3C4N(C)C5=CC=CC=C5C44CC(C2C4O)N3C1O	NEG
761	Gelsemine	CN1CC2(C=C)C3CC4OCC3C1C2C41C(=O)NC2=CC=CC=C12	NEG
762	Aconitine	CCN1CC2(COC)C3C(OC)C4C1C3(C1CC3(O)C(OC(=O)C5=CC=CC=C5)C1C4(OC(C)=O)C(O)C3OC)C(CC2O)OC	NEG
763	Tylophorine	COC1=C(OC)C=C2C(=C1)C1=C(CN3CCCC3C1)C1=CC(OC)=C(OC)C=C21	NEG
764	Cyclovirobuxin D	CNC(C)C1C(O)CC2(C)C3CCC4C5(CC35CCC12C)CCC(NC)C4(C)C	NEG
765	(-)-Pictamine	CCCCC=CC=CC1CCCC2CCC(OC(C)=O)C(C)N12	NEG
766	Α-Dichroine	OC1(CN2C=NC3=CC=CC=C3C2=O)CC2NCCCC2O1	NEG
767	Febrifugine	OC1CCCNC1CC(=O)CN1C=NC2=CC=CC=C2C1=O	NEG
768	Codeine	COC1=C2OC3C(O)C=CC4C5CC(C=C1)=C2C34CCN5C	NEG
769	Morphine	CN1CCC23C4OC5=C(O)C=CC(CC1C2C=CC4O)=C35	NEG
770	Pilocarpine	CCC1C(CC2=CN=CN2C)COC1=O	NEG
771	Pelletierine	CC(=O)CC1CCCCN1	NEG
772	Muscarine	CC1OC(C[N+](C)(C)C)CC1O	NEG
773	1-Methyl-L-Tryptophan	CN1C=C(CC(N)C(O)=O)C2=CC=CC=C12	NEG
774	Phalloidin	CC(O)C1NC(=O)C(C)NC(=O)C(CC(C)(O)CO)NC(=O)C2CC3=C(NC4=CC=CC=C34)SCC(NC1=O)C(=O)N1CC(O)CC1C(=O)NC(C)C(=O)N2	NEG
775	Astin B	CCC1NC(=O)CC(NC(=O)C(CO)NC(=O)C(NC(=O)C2C(Cl)C(Cl)CN2C1=O)C(C)O)C1=CC=CC=C1	NEG
776	Chrysarobin	CC1=CC2=CC3=C(C(O)=CC=C3)C(O)=C2C(O)=C1	NEG
777	Chrysazin	OC1=CC=CC2=C1C(=O)C1=C(C=CC=C1O)C2=O	NEG
778	Alizarin	OC1=C(O)C2=C(C=C1)C(=O)C1=CC=CC=C1C2=O	NEG
779	1-Hydroxyanthraquinone	OC1=CC=CC2=C1C(=O)C1=CC=CC=C1C2=O	NEG
780	Polygonumnolide C2	CC1=CC(O)=C2C(=O)C3=C(O)C=C(O)C=C3C(C3C4=CC(C)=CC(O)=C4C(=O)C4=C(OC5OC(CO)C(O)C(O)C5O)C=C(O)C=C34)C2=C1	NEG
781	Emodin Dianthrone	CC1=CC(O)=C2C(=O)C3=C(O)C=C(O)C=C3C(C3C4=CC(C)=CC(O)=C4C(=O)C4=C(O)C=C(O)C=C34)C2=C1	NEG
782	Psoralidin	CC(C)=CCC1=C(O)C=C2OC(=O)C3=C(OC4=C3C=CC(O)=C4)C2=C1	NEG
783	Α-Asarone	COC1=CC(OC)=C(OC)C=C1C=CC	NEG
784	Β-Asarone	COC1=CC(OC)=C(OC)C=C1C=CC	NEG
785	Acetyleugenol	COC1=C(OC(C)=O)C=CC(CC=C)=C1	NEG
786	Myristicin	COC1=CC(CC=C)=CC2=C1OCO2	NEG
787	Methyleugenol	COC1=CC=C(CC=C)C=C1OC	NEG
788	Safrole	C=CCC1=CC=C2OCOC2=C1	NEG
789	Estragole	COC1=CC=C(CC=C)C=C1	NEG
790	Timosaponin A3	CC1C2C(CC3C4CCC5CC(CCC5(C)C4CCC23C)OC2OC(CO)C(O)C(O)C2OC2OC(CO)C(O)C(O)C2O)OC11CCC(C)CO1	NEG
791	Cyprinol	CC(CCCC(CO)CO)C1CCC2C3C(O)CC4CC(O)CCC4(C)C3CC(O)C12C	NEG
792	Methysticin	COC1=CC(=O)OC(C1)C=CC1=CC2=C(OCO2)C=C1	NEG
793	Kavain	COC1=CC(=O)OC(C1)C=CC1=CC=CC=C1	NEG
794	Ampelopsin C	OC1=CC=C(C=C1)C1OC2=CC(O)=C3C(C(C4C(C5=CC=C(O)C=C5)C5=C(O)C=C(O)C=C5C1C2=C34)C1=CC(O)=CC(O)=C1)C1=CC=C(O)C=C1	NEG
795	Hemerocallin	CC(=O)C1=C(C)C=C2C=CC(=C(O)C2=C1O)C1=C(O)C2=C(O)C(C(C)=O)=C(C)C=C2C=C1	NEG
796	Naphthalene	C1=CC2=CC=CC=C2C=C1	NEG
797	Oxalicumone A	COC(=O)C(O)CC(O)(C1CC2=C(OC3=C(C(O)=CC(C)=C3)C2=O)S1)C(=O)OC	NEG
798	2-(Propan-2-Ylidene)Cyclohexanone	CC(C)=C1CCCCC1=O	NEG
799	3-Methylcyclo-Hexanone	CC1CCCC(=O)C1	NEG
800	Dihydrokavain	COC1=CC(=O)OC(CCC2=CC=CC=C2)C1	NEG
801	Usnic Acid	CC(=O)C1C(=O)C=C2OC3=C(C(C)=O)C(O)=C(C)C(O)=C3C2(C)C1=O	NEG
802	Vanillin	COC1=C(O)C=CC(C=O)=C1	NEG
803	Pyrogallic Acid	OC1=CC=CC(O)=C1O	NEG
804	Salicylic Acid	OC(=O)C1=CC=CC=C1O	NEG
805	Hydroxycitric Acid	OC(C(O)=O)C(O)(CC(O)=O)C(O)=O	NEG
806	Valeric Acid	CCCCC(O)=O	NEG
807	Senecioic Acid	CC(C)=CC(O)=O	NEG
808	Aristolochic Acid A	COC1=CC=CC2=C1C=C(C1=C2C2=C(OCO2)C=C1C(O)=O)[N+]([O-])=O	NEG
809	Linoleic Acid	CCCCCC=CCC=CCCCCCCCC(O)=O	NEG
810	Chaulmoogric Acid	CCCCCC=CCC=CCCCCCCCC(O)=O	NEG
811	Eleostearic Acid	CCCCC=CC=CC=CCCCCCCCC(O)=O	NEG
812	Isoeleostearic Acid	CC(C)CC=CC=CC=CCCCCCCCC(O)=O	NEG
813	Palmitic Acid	CCCCCCCCCCCCCCCC(O)=O	NEG
814	Hydnocarpic Acid	OC(=O)CCCCCCCCCCC1CCC=C1	NEG
815	Myristic Acid	CCCCCCCCCCCCCC(O)=O	NEG
816	Axillaridine A	CC(C1CCC2C3CCC4C(=O)C(NC(=O)C5=CC=CC=C5)=CCC4(C)C3CCC12C)N(C)C	NEG
817	3'-Acetylheliosupine	CC=C(C)C(=O)OC1CCN2CC=C(COC(=O)C(O)(C(C)OC(C)=O)C(C)(C)O)C12	NEG
818	7-Acetyllycopsamine	CC(C)C(O)(C(C)O)C(=O)OCC1=CCN2CCC(OC(C)=O)C12	NEG
819	Floridanine	CC(O)C1(O)CC(C)C(C)(OC(C)=O)C(=O)OCC2=CCN(C)CCC(OC1=O)C2=O	NEG
820	Parsonsine	CC(C)C1(O)CC(=O)OC(C)C(O)(C(C)C)C(=O)OCC2=CCN3CCC(OC1=O)C23	NEG
821	Florosenine	CC1OC11CC(C)C(C)(OC(C)=O)C(=O)OCC2=CCN(C)CCC(OC1=O)C2=O	NEG
822	Isoline	CCC1(O)CC(C)C(C)(OC(C)=O)C(=O)OCC2=CCN3CCC(OC1=O)C23	NEG
823	Senaetnine	CC=C1CC(C)C(C)(OC(C)=O)C(=O)OCC2=C3C(CC(=O)N3C=C2)OC1=O	NEG
824	Sceleratine	CC1C(C)C(O)(CO)C(=O)OC2CCN3CC=C(COC(=O)C1(C)O)C23	NEG
825	Axillarine	CC(C)C1C(O)C(O)(C(C)O)C(=O)OCC2=CCN3CCC(OC1=O)C23	NEG
826	Crosemperine	CC(C)C1C(C)C(C)(O)C(=O)OCC2=CC[N+]3(C)CCC(OC1=O)C23O	NEG
827	Emiline	CCC1CC(=C)C(C)(O)C(=O)OCC2=CC[N+]3(C)CCC(OC1=O)C23O	NEG
828	Uplandicine	CC(O)C(O)(C(=O)OCC1=CCN2CCC(OC(C)=O)C12)C(C)(C)O	NEG
829	Swazine	CC1C(=C)C(=O)OC2CCN3CC=C(COC(=O)C(C)(O)C11CO1)C23	NEG
830	Doronenine	CC1CC(C)=CC(=O)OC2CCN3CC=C(COC(=O)C1(C)O)C23	NEG
831	Spartioidine	CC=C1CC(=C)C(C)(O)C(=O)OCC2=CCN3CCC(OC1=O)C23	NEG
832	Intermedine	CC(C)C(O)(C(C)O)C(=O)OCC1=CCN2CCC(O)C12	NEG
833	Heleurine	COC(C)C(O)(C(C)C)C(=O)OCC1=CCN2CCCC12	NEG
834	(+)-Cyanustine	CC(C)C(O)(C(C)O)C(=O)OCC1=CCN2CCCC12	NEG
835	7-Angelylretronecine	CC=C(C)C(=O)OC1CCN2CC=C(CO)C12	NEG
836	Trachelanthamidine	OCC1CCN2CCCC12	NEG
837	Otonecine	CN1CCC(O)C(=O)C(CO)=CC1	NEG
838	Dehydrorectronecine	OCC1=C2C(O)CCN2C=C1	NEG
839	Adonifoline	CC1OCC23CC1(O)C(=O)OC1CCN4CC=C(COC(=O)C2(C)O3)C14	NEG
840	Fulvine	CC1C(=O)OCC2=CCN3CCC(OC(=O)C(C)C1(C)O)C23	NEG
841	Retusamine	CCC12C(C)C(C)(OC1=O)C(=O)OCC1=CC[N+]3(C)CCC(OC2=O)C13O	NEG
842	Otosenine	CC1OC11CC(C)C(C)(O)C(=O)OCC2=CCN(C)CCC(OC1=O)C2=O	NEG
843	Othonecine	C[N+]12CCC(O)C1(O)C(CO)=CC2	NEG
844	Bulgarsenine	CC1CC(C)=CC(=O)OC2CCN3CCC(COC(=O)C1(C)O)C23	NEG
845	Echinatine	CC(C)C(O)(C(C)O)C(=O)OCC1=CCN2CCC(O)C12	NEG
846	Indicine	CC(C)C(O)(C(C)O)C(=O)OCC1=CCN2CCC(O)C12	NEG
847	Retrorsine	CC=C1CC(C)C(O)(CO)C(=O)OCC2=CCN3CCC(OC1=O)C23	NEG
848	Retrorsine N-Oxide	CC=C1CC(C)C(O)(CO)C(=O)OCC2=CC[N+]3([O-])CCC(OC1=O)C23	NEG
849	Retronecine	OCC1=CCN2CCC(O)C12	NEG
850	Doronine	CC(Cl)C1(O)CC(C)C(C)(OC(C)=O)C(=O)OCC2=CCN(C)CCC(OC1=O)C2=O	NEG
851	Petasitenine	CC1OC11CC(C)C(C)(O)C(=O)OCC2=CCN(C)CCC(OC1=O)C2=O	NEG
852	Platyphylline	CC=C1CC(C)C(C)(O)C(=O)OCC2CCN3CCC(OC1=O)C23	NEG
853	Riddelliine N-Oxide	CC=C1CC(=C)C(O)(CO)C(=O)OCC2=CC[N+]3([O-])CCC(OC1=O)C23	NEG
854	Incanine	CC(C)C1C(C)C(C)(O)C(=O)OCC2=CCN3CCC(OC1=O)C23	NEG
855	Jacobine	CC1OC11CC(C)C(C)(O)C(=O)OCC2=CCN3CCC(OC1=O)C23	NEG
856	Jacoline	CC(O)C1(O)CC(C)C(C)(O)C(=O)OCC2=CCN3CCC(OC1=O)C23	NEG
857	Jaconine	CC(Cl)C1(O)CC(C)C(C)(O)C(=O)OCC2=CCN3CCC(OC1=O)C23	NEG
858	Jacozine	CC1OC11CC(=C)C(C)(O)C(=O)OCC2=CCN3CCC(OC1=O)C23	NEG
859	Senkirkine	CC=C1CC(C)C(C)(O)C(=O)OCC2=CCN(C)CCC(OC1=O)C2=O	NEG
860	Latifoline	CC=C(C)C(=O)OC1CCN2CC=C(COC(=O)C3(O)C(C)OC(=O)C3C)C12	NEG
861	Echimidine	CC=C(C)C(=O)OC1CCN2CC=C(COC(=O)C(O)(C(C)O)C(C)(C)O)C12	NEG
862	Nemorensine	CC1CC2(C)CC(=O)OC3CCN4CCC(COC(=O)C1(C)O2)C34	NEG
863	Rinderine	CC(C)C(O)(C(C)O)C(=O)OCC1=CCN2CCC(O)C12	NEG
864	Viridiflorine	CC(C)C(O)(C(C)O)C(=O)OCC1CCN2CCCC12	NEG
865	Madurensine	CC=C1CC(C)C(C)(O)C(=O)OCC2=CCN3CC(OC1=O)C(O)C23	NEG
866	(-)-Lasiocarpine	COC(C)C(O)(C(=O)OCC1=CCN2CCC(OC(=O)C(C)=CC)C12)C(C)(C)O	NEG
867	Trichodesmine	CC(C)C1C(=O)OC2CCN3CC=C(COC(=O)C(C)(O)C1(C)O)C23	NEG
868	Rosmarinine	CC=C1CC(C)C(C)(O)C(=O)OCC2C(O)CN3CCC(OC1=O)C23	NEG
869	Nilgirine	CC=C1CC(C)C(O)C(=O)OCC2=C3C(CCN3CC2)OC1=O	NEG
870	Lindelofine	CC(C)C(O)(C(C)O)C(=O)OCC1CCN2CCCC12	NEG
871	Europine	COC(C)C(O)(C(=O)OCC1=CCN2CCC(O)C12)C(C)(C)O	NEG
872	Sarracine	CC=C(C)C(=O)OC1CCN2CCC(COC(=O)C(CO)=CC)C12	NEG
873	Seneciphylline N-Oxide	CC=C1CC(=C)C(C)(O)C(=O)OCC2=CC[N+]3([O-])CCC(OC1=O)C23	NEG
874	Senecionine	CC=C1CC(C)C(C)(O)C(=O)OCC2=CCN3CCC(OC1=O)C23	NEG
875	Senecionine N-Oxide	CC=C1CC(C)C(C)(O)C(=O)OCC2=CC[N+]3([O-])CCC(OC1=O)C23	NEG
876	Hydroxysenkirkine	CC=C1CC(C)C(O)(CO)C(=O)OCC2=CC[N+]3(C)CCC(OC1=O)C23O	NEG
877	Riddelline	CC=C1CC(=C)C(O)(CO)C(=O)OCC2=CCN3CCC(OC1=O)C23	NEG
878	Clivorine	CC1C=C(C=C)C(=O)OC2CC[N+]3(C)CC=C(COC(=O)C1(C)OC(C)=O)C23[O-]	NEG
879	Lycopsamine	CC(C)C(O)(C(C)O)C(=O)OCC1=CCN2CCC(O)C12	NEG
880	Heliotrine	COC(C)C(O)(C(C)C)C(=O)OCC1=CCN2CCC(O)C12	NEG
881	Syneilesine	CCC1C(O)C(C)C(C)(O)C(=O)OCC2=CCN(C)CCC(OC1=O)C2=O	NEG
882	Dehydromonocrotaline	CC1C(=O)OC2CCN3C=CC(COC(=O)C(C)(O)C1(C)O)=C23	NEG
883	Ligularidine	CC=C1CC(C)C(C)(OC(C)=O)C(=O)OCC2=CCN(C)CCC(OC1=O)C2=O	NEG
884	Ligularine	CC=C1C(OC(C)=O)C(C)C(C)(OC(C)=O)C(=O)OCC2=CC[N+]3(C)CCC(OC1=O)C23O	NEG
885	Symphytine	CC=C(C)C(=O)OC1CCN2CC=C(COC(=O)C(O)(C(C)C)C(C)O)C12	NEG
886	Symlandine	CC=C(C)C(=O)OC1CCN2CC=C(COC(=O)C(O)(C(C)C)C(C)O)C12	NEG
887	Rivularine	CC=C(C)C(=O)OC1CCN2CC=C(CO)C12	NEG
888	Neoplatyphylline	CC=C1CC(C)C(C)(O)C(=O)OCC2CCN3CCC(OC1=O)C23	NEG
889	Supinine	CC(C)C(O)(C(C)O)C(=O)OCC1=CCN2CCCC12	NEG
890	Monocrotaline	CC1C(=O)OC2CCN3CC=C(COC(=O)C(C)(O)C1(C)O)C23	NEG
891	Monocrotaline N-Oxide	CC1C(=O)OC2CC[N+]3([O-])CC=C(COC(=O)C(C)(O)C1(C)O)C23	NEG
892	Crotalaburnine	CC=C1CC(C)C(C)(O)C(=O)OCC2=CCN3CC(O)C(OC1=O)C23	NEG
893	Acetylsenkirkine	CC=C1CC(C)C(C)(OC(C)=O)C(=O)OCC2=CCN(C)CCC(OC1=O)C2=O	NEG
