# Supplementary material for: Identification of hepatoprotective traditional Chinese medicines based on the structure–activity relationship, molecular network, and machine learning techniques
Source: Front Pharmacol. 2022 Aug 29;13:969979. doi: 10.3389/fphar.2022.969979 (PMC9465166; doi:10.3389/fphar.2022.969979)
Supplement: Supplementary file 1 [file DataSheet1.ZIP › Supplementary file 7.xlsx]

## Sheet: Training set
Training set
ID	Compound	Smiles	Label
1	Coniferyl Ferulate	COC1=C(O)C=CC(C=CCOC(=O)C=CC2=CC(OC)=C(O)C=C2)=C1	Pos
2	Rosmarinic Acid	OC(=O)C(CC1=CC(O)=C(O)C=C1)OC(=O)C=CC1=CC(O)=C(O)C=C1	Pos
3	Cinnamic Acid	OC(=O)C=CC1=CC=CC=C1	Pos
4	Methyl-P-Coumarate	COC(=O)C=CC1=CC=C(O)C=C1	Pos
5	Caffeic Acid	OC(=O)C=CC1=CC(O)=C(O)C=C1	Pos
6	Ferulic Acid	COC1=C(O)C=CC(C=CC(O)=O)=C1	Pos
7	Salvianic Acid A	OC(CC1=CC(O)=C(O)C=C1)C(O)=O	Pos
8	Methyl Ferulic Acid	COC(=O)C=CC1=CC=C(O)C(OC)=C1	Pos
9	Sinapic Acid	COC1=CC(C=CC(O)=O)=CC(OC)=C1O	Pos
10	5-O-(E)-P-Coumaroylquinic Acid	[H]OC(=O)C1(O)CC(O)C(O)C(C1)OC(=O)C=CC1=CC=C(O)C=C1	Pos
11	Chicoric Acid	OC(=O)C(OC(=O)C=CC1=CC(O)=C(O)C=C1)C(OC(=O)C=CC1=CC(O)=C(O)C=C1)C(O)=O	Pos
12	4,5-Di-O-Caffeoylquinic Acid	OC1CC(O)(CC(OC(=O)C=CC2=CC(O)=C(O)C=C2)C1OC(=O)C=CC1=CC(O)=C(O)C=C1)C(O)=O	Pos
13	Cynarin	OC1CC(CC(OC(=O)C=CC2=CC(O)=C(O)C=C2)C1O)(OC(=O)C=CC1=CC(O)=C(O)C=C1)C(O)=O	Pos
14	2-[(4-{1,3-Dihydroxy-2-[4-(3-Hydroxyprop-1-En-1- Yl)-2-Methoxyphenoxy]Propyl}-2- Methoxyphenyl)Methoxy]-6-(Hydroxymethyl)Oxane- 3,4,5-Triol	[H]C(CO)(OC1=C(OC)C=C(C=CCO)C=C1)C(O)C1=CC=C(COC2OC(CO)C(O)C(O)C2O)C(OC)=C1	Pos
15	Salidroside	OCC1OC(OCCC2=CC=C(O)C=C2)C(O)C(O)C1O	Pos
16	Crenatoside	CC1OC(OC2C(OC(=O)C=CC3=CC(O)=C(O)C=C3)C(CO)OC3OCC(OC23)C2=CC(O)=C(O)C=C2)C(O)C(O)C1O	Pos
17	Forsythoside A	CC1OC(OCC2OC(OCCC3=CC(O)=C(O)C=C3)C(O)C(O)C2OC(=O)C=CC2=CC(O)=C(O)C=C2)C(O)C(O)C1O	Pos
18	Isoverbascoside	CC1OC(OC2C(O)C(COC(=O)C=CC3=CC(O)=C(O)C=C3)OC(OCCC3=CC(O)=C(O)C=C3)C2O)C(O)C(O)C1O	Pos
19	3‴-O-Methylcrenatoside	COC1=C(O)C=CC(C=CC(=O)OC2C(CO)OC3OCC(OC3C2OC2OC(C)C(O)C(O)C2O)C2=CC(O)=C(O)C=C2)=C1	Pos
20	Leucoseceptoside A	COC1=C(O)C=CC(C=CC(=O)OC2C(CO)OC(OCCC3=CC(O)=C(O)C=C3)C(O)C2OC2OC(C)C(O)C(O)C2O)=C1	Pos
21	Martynoside	COC1=C(O)C=C(CCOC2OC(CO)C(OC(=O)C=CC3=CC(OC)=C(O)C=C3)C(OC3OC(C)C(O)C(O)C3O)C2O)C=C1	Pos
22	Echinacoside	CC1OC(OC2C(O)C(OCCC3=CC(O)=C(O)C=C3)OC(COC3OC(CO)C(O)C(O)C3O)C2OC(=O)C=CC2=CC(O)=C(O)C=C2)C(O)C(O)C1O	Pos
23	Pedicularioside G	CC1OC(OC2C(O)C(OCCC3=CC(O)=C(O)C=C3)OC(CO)C2OC(=O)C=CC2=CC(O)=C(O)C=C2)C(O)C(O)C1O	Pos
24	Verbascoside	CC1OC(OC2C(O)C(OCCC3=CC(O)=C(O)C=C3)OC(CO)C2OC(=O)C=CC2=CC(O)=C(O)C=C2)C(O)C(O)C1O	Pos
25	Polydatin	OCC1OC(OC2=CC(C=CC3=CC=C(O)C=C3)=CC(O)=C2)C(O)C(O)C1O	Pos
26	5-O-Methyl-(E)-Resveratrol 3-O-Beta-D-Glucopyranoside	COC1=CC(C=CC2=CC=C(O)C=C2)=CC(OC2OC(CO)C(O)C(O)C2O)=C1	Pos
27	2,3,5,4′-Tetrahydroxystilbene-2-O-Β-D-Glucoside	CC1(O)C(CO)OC(OC2=C(O)C=C(O)C=C2C=CC2=CC=C(O)C=C2)C(O)C1O	Pos
28	Resveratrol	OC1=CC=C(C=CC2=CC(O)=CC(O)=C2)C=C1	Pos
29	Protocatechuic Aldehyde	OC1=C(O)C=C(C=O)C=C1	Pos
30	Paeonol	COC1=CC(O)=C(C=C1)C(C)=O	Pos
31	Ethyl Gallate	CCOC(=O)C1=CC(O)=C(O)C(O)=C1	Pos
32	6-Gingerol	CCCCCC(O)CC(=O)CCC1=CC(OC)=C(O)C=C1	Pos
33	Ellagic Acid	OC1=C(O)C2=C3C(=C1)C(=O)OC1=C3C(=CC(O)=C1O)C(=O)O2	Pos
34	Methyl Brevifolincarboxylate	COC(=O)C1CC(=O)C2=C1C1=C(O)C(O)=C(O)C=C1C(=O)O2	Pos
35	Ethyl Brevifolincarboxylate	CCOC(=O)C1CC(=O)C2=C1C1=C(O)C(O)=C(O)C=C1C(=O)O2	Pos
36	5-Hydroxy-7-(4″-Hydroxy-3″-Methoxyphenyl)-1-Phenyl-3-Heptanone	COC1=CC(CCC(O)CC(=O)CCC2=CC=CC=C2)=CC=C1O	Pos
37	7-O-Galloyl-D-Sedoheptulose	[2H]C1=C(C=C(O)C(O)=C1O)C(=O)OCC(O)C(O)C(O)C(O)C(=O)CO	Pos
38	Curcumin	COC1=C(O)C=CC(C=CC(=O)CC(=O)C=CC2=CC(OC)=C(O)C=C2)=C1	Pos
39	Tetrahydrocurcumin	COC1=CC(CCC(=O)CC(=O)CCC2=CC=C(O)C(OC)=C2)=CC=C1O	Pos
40	Calebin A	COC1=C(O)C=CC(C=CC(=O)COC(=O)C=CC2=CC(OC)=C(O)C=C2)=C1	Pos
41	Trimethyl Esterdehydrochebulic Acid	COC(=O)C=C(C1C(OC(=O)C2=C1C(O)=C(O)C(O)=C2)C(=O)OC)C(=O)OC	Pos
42	Punarnavoside	OCC1OC(OC2=C(CC3=CC=CC=C3)C=C(OC(=O)CCC3=CC=C(O)C=C3)C(O)=C2)C(O)C(O)C1O	Pos
43	3,5-Di-O-Caffeoylquinic Acid	COC(=O)C1(O)CC(OC(=O)C=CC2=CC(O)=C(O)C=C2)C(O)C(C1)OC(=O)C=CC1=CC(O)=C(O)C=C1	Pos
44	Corilagin	OC1C2COC(=O)C3=CC(O)=C(O)C(O)=C3C3=C(O)C(O)=C(O)C=C3C(=O)OC1C(O)C(OC(=O)C1=CC(O)=C(O)C(O)=C1)O2	Pos
45	1,2,6-Tri-O-Galloyl-Beta-D-Glucopyranose	OC1OC(COC(=O)C2=CC(O)=C(O)C(O)=C2)C(OC(=O)C2=CC(O)=C(O)C(O)=C2)C1(O)COC(=O)C1=CC(O)=C(O)C(O)=C1	Pos
46	1,2,4,6-Tetra-O-Galloyl-Β-D-Glucose	OC1C(COC(=O)C2=CC(O)=C(O)C(O)=C2)OC(OC(=O)C2=CC(O)=C(O)C(O)=C2)C(OC(=O)C2=CC(O)=C(O)C(O)=C2)C1OC(=O)C1=CC(O)=C(O)C(O)=C1	Pos
47	Lamivudine	NC1=NC(=O)N(C=C1)C1CSC(CO)O1	Pos
48	Cordycepin	NC1=NC=NC2=C1N=CN2C1OC(CO)CC1O	Pos
49	Pentoxifylline	CN1C=NC2=C1C(=O)N(CCCCC(C)=O)C(=O)N2C	Pos
50	Theophylline	CN1C2=C(NC=N2)C(=O)N(C)C1=O	Pos
51	Caffeine	CN1C=NC2=C1C(=O)N(C)C(=O)N2C	Pos
52	Riboflavin	CC1=CC2=C(C=C1C)N(CC(O)C(O)C(O)CO)C1=NC(=O)NC(=O)C1=N2	Pos
53	Echinatin	COC1=C(C=CC(=O)C2=CC=C(O)C=C2)C=CC(O)=C1	Pos
54	Isobavachalcone	CC(C)=CCC1=C(O)C=CC(C(=O)C=CC2=CC=C(O)C=C2)=C1O	Pos
55	Hydroxysafflor Yellow A	OCC1OC(C(O)C(O)C1O)C1=C(O)C(=C(O)C=CC2=CC=C(O)C=C2)C(=O)C(O)(C2OC(CO)C(O)C(O)C2O)C1=O	Pos
56	Tephrosone	CC1(C)OC2OC3=C(C2C1O)C(O)=C(C=C3)C(=O)C=CC1=CC=CC=C1	Pos
57	Isosalipurposide	OCC1OC(OC2=CC(O)=CC(O)=C2C(=O)C=CC2=CC=C(O)C=C2)C(O)C(O)C1O	Pos
58	Isoliquiritigenin	OC1=CC=C(C=CC(=O)C2=C(O)C=C(O)C=C2)C=C1	Pos
59	2',4'-Dihydroxy-6'-Methoxy-3',5'-Dimethylchalcone	COC1=C(C)C(O)=C(C)C(O)=C1C(=O)C=CC1=CC=CC=C1	Pos
60	Phlorizin	OCC1OC(OC2=CC(O)=CC(O)=C2C(=O)CCC2=CC=C(O)C=C2)C(O)C(O)C1O	Pos
61	Chamaechromone	OC1=CC=C(C=C1)C(C(C(=O)C1=C(O)C=C(O)C=C1O)C1=COC2=CC(O)=CC(O)=C2C1=O)C1=CC=C(O)C=C1	Pos
62	Thonningianin B	OC1C(O)C2OC(=O)C3=CC(O)=C(O)C(O)=C3C3=C(O)C(O)=C(O)C=C3C(=O)OCC2OC1OC1=CC(O)=C(C(=O)CCC2=CC=CC=C2)C(O)=C1	Pos
63	Thonningianin A	OC1C(OC2=CC(O)=C(C(=O)CCC3=CC=CC=C3)C(O)=C2)OC2COC(=O)C3=CC(O)=C(O)C(O)=C3C3=C(O)C(O)=C(O)C=C3C(=O)OC2C1OC(=O)C1=CC(O)=C(O)C(O)=C1	Pos
64	Liquiritigenin	OC1=CC=C(C=C1)C1CC(=O)C2=C(O1)C=C(O)C=C2	Pos
65	Pinocembrin	OC1=CC(O)=C2C(=O)CC(OC2=C1)C1=CC=CC=C1	Pos
66	Naringenin	OC1=CC=C(C=C1)C1CC(=O)C2=C(O)C=C(O)C=C2O1	Pos
67	Eriodictyol	OC1=CC(O)=C2C(=O)CC(OC2=C1)C1=CC(O)=C(O)C=C1	Pos
68	Fustin	OC1C(OC2=C(C=CC(O)=C2)C1=O)C1=CC(O)=C(O)C=C1	Pos
69	Aromadendrin	OC1C(OC2=CC(O)=CC(O)=C2C1=O)C1=CC=C(O)C=C1	Pos
70	3′-O-Methyl Taxifolin	COC1=CC(=CC=C1O)C1OC2=CC(O)=CC(O)=C2C(=O)C1O	Pos
71	Anastatin A	OC1=CC=C(C=C1)C1CC(=O)C2=C(O1)C=C1OC3=CC(O)=C(O)C=C3C1=C2O	Pos
72	Anastatin B	OC1=CC=C(C=C1)C1CC(=O)C2=C(O)C=C3OC4=CC(O)=C(O)C=C4C3=C2O1	Pos
73	Liquiritin	OCC1OC(OC2=CC=C(C=C2)C2CC(=O)C3=C(O2)C=C(O)C=C3)C(O)C(O)C1O	Pos
74	Tephrorins A	COC1=C(C2C(O)OC(C)(C)C2OC(C)=O)C2=C(C=C1)C(=O)CC(O2)C1=CC=CC=C1	Pos
75	2'-Methoxykurarinone	COC1=CC(O)=C(CC(CC=C(C)C)C(C)=C)C2=C1C(=O)CC(O2)C1=C(OC)C=C(O)C=C1	Pos
76	Silychristin	COC1=C(O)C=CC(=C1)C1OC2=C(C=C(C=C2O)C2OC3=CC(O)=CC(O)=C3C(=O)C2O)C1CO	Pos
77	Tephrorins B	CC1(C)OCC(C1OC(=O)C=CC1=CC=CC=C1)C1=C(O)C=CC2=C1OC(CC2=O)C1=CC=CC=C1	Pos
78	Sikokianin A	COC1=CC=C(C=C1)C1OC2=CC(O)=CC(O)=C2C(=O)C1C1C(OC2=CC(O)=CC(O)=C2C1=O)C1=CC=C(O)C=C1	Pos
79	Naringin	CC1OC(OC2C(O)C(O)C(CO)OC2OC2=CC(O)=C3C(=O)CC(OC3=C2)C2=CC=C(O)C=C2)C(O)C(O)C1O	Pos
80	Neohesperidin	COC1=C(O)C=C(C=C1)C1CC(=O)C2=C(O)C=C(OC3OC(CO)C(O)C(O)C3OC3OC(C)C(O)C(O)C3O)C=C2O1	Pos
81	Chiratin	COC1=C(O)C=C(C=C1)C1CC(=O)C2=C(O)C=C(OC3OC(COC4OC(C)C(O)C(O)C4O)C(O)C(O)C3O)C=C2O1	Pos
82	Pinocembrin-7-O-[3"-O-Galloyl-4",6"- Hexahydroxydiphenoyl]-Β- Glucose (Pghg)	[H]C12COC(=O)C3=CC(O)=C(O)C(O)=C3C3=C(O)C(O)=C(O)C=C3C(=O)C1([H])C(O)C(O)C(OC1=CC(O)=C3C(=O)CC(OC3=C1)C1=CC=CC=C1)O2	Pos
83	Silybin	COC1=CC(=CC=C1O)C1OC2=CC(=CC=C2OC1CO)C1OC2=CC(O)=CC(O)=C2C(=O)C1O	Pos
84	Anthocyanins	C1=CC=C(C=C1)C1=[O+]C2=CC=CC=C2C=C1	Pos
85	Pelargonidin	OC1=CC=C(C=C1)C1=C(O)C=C2C(O)=CC(O)=CC2=[O+]1	Pos
86	Malvidin	COC1=CC(=CC(OC)=C1O)C1=C(O)C=C2C(O)=CC(O)=CC2=[O+]1	Pos
87	Delphinidin	OC1=CC2=[O+]C(=C(O)C=C2C(O)=C1)C1=CC(O)=C(O)C(O)=C1	Pos
88	Cyanidin-3-Glucoside	OCC1OC(OC2=C([O+]=C3C=C(O)C=C(O)C3=C2)C2=CC(O)=C(O)C=C2)C(O)C(O)C1O	Pos
89	Chrysin	OC1=CC(O)=C2C(=O)C=C(OC2=C1)C1=CC=CC=C1	Pos
90	Galangin	OC1=CC(O)=C2C(OC(=C(O)C2=O)C2=CC=CC=C2)=C1	Pos
91	Baicalein	OC1=C(O)C(O)=C2C(=O)C=C(OC2=C1)C1=CC=CC=C1	Pos
92	Wogonin	COC1=C(O)C=C(O)C2=C1OC(=CC2=O)C1=CC=CC=C1	Pos
93	Oroxylin A	COC1=C(O)C=C2OC(=CC(=O)C2=C1O)C1=CC=CC=C1	Pos
94	Arjunolone	COC1=CC2=C(C=C1O)C(=O)C=C(O2)C1=CC=C(O)C=C1	Pos
95	Kaempferol	OC1=CC=C(C=C1)C1=C(O)C(=O)C2=C(O)C=C(O)C=C2O1	Pos
96	Diosmetin	COC1=C(O)C=C(C=C1)C1=CC(=O)C2=C(O)C=C(O)C=C2O1	Pos
97	Hispidulin	COC1=C(O)C=C2OC(=CC(=O)C2=C1O)C1=CC=C(O)C=C1	Pos
98	Chrysoeriol	COC1=C(O)C=CC(=C1)C1=CC(=O)C2=C(O)C=C(O)C=C2O1	Pos
99	Kaempferide	COC1=CC=C(C=C1)C1=C(O)C(=O)C2=C(O)C=C(O)C=C2O1	Pos
100	Quercetin	OC1=CC(O)=C2C(OC(=C(O)C2=O)C2=CC(O)=C(O)C=C2)=C1	Pos
101	Morin	OC1=CC(O)=C(C=C1)C1=C(O)C(=O)C2=C(O)C=C(O)C=C2O1	Pos
102	Ladanein	COC1=CC=C(C=C1)C1=CC(=O)C2=C(O)C(O)=C(OC)C=C2O1	Pos
103	Isorhamnetin	COC1=C(O)C=CC(=C1)C1=C(O)C(=O)C2=C(O)C=C(O)C=C2O1	Pos
104	Myricetin	OC1=CC(O)=C2C(OC(=C(O)C2=O)C2=CC(O)=C(O)C(O)=C2)=C1	Pos
105	Ombuine	COC1=CC(O)=C2C(=O)C(O)=C(OC2=C1)C1=CC(O)=C(OC)C=C1	Pos
106	Icaritin	COC1=CC=C(C=C1)C1=C(O)C(=O)C2=C(O1)C(CC=C(C)C)=C(O)C=C2O	Pos
107	Casticin	COC1=C(O)C=C(C=C1)C1=C(OC)C(=O)C2=C(O)C(OC)=C(OC)C=C2O1	Pos
108	Ternatin	COC1=C(O)C=CC(=C1)C1=C(OC)C(=O)C2=C(O1)C(OC)=C(OC)C=C2O	Pos
109	Skullcapflavone Ii	COC1=CC=CC(O)=C1C1=CC(=O)C2=C(O1)C(OC)=C(OC)C(OC)=C2O	Pos
110	Nobiletin	COC1=C(OC)C=C(C=C1)C1=CC(=O)C2=C(O1)C(OC)=C(OC)C(OC)=C2OC	Pos
111	Apigenin-7-Glucoside	OCC1OC(OC2=CC(O)=C3C(=O)C=C(OC3=C2)C2=CC=C(O)C=C2)C(O)C(O)C1O	Pos
112	Baicalein 7-O-Glucoside	OCC1OC(OC2=C(O)C(O)=C3C(=O)C=C(OC3=C2)C2=CC=CC=C2)C(O)C(O)C1O	Pos
113	5,2’-Dihydroxy-7-O-Β-ᴅ-Glucuronylflavone	OC1C(O)C(OC2=CC3=C(C(O)=C2)C(=O)C=C(O3)C2=CC=CC=C2O)OC(C1O)C(O)=O	Pos
114	Phegopolin	COC1=CC2=C(C(O)=C1)C(=O)C=C(O2)C1=CC=C(OC2OC(CO)C(O)C(O)C2O)C=C1	Pos
115	Kaempferol-3-O-Α-Lrhamnopyranoside	[H]C1(OOC2=C(OC3=CC(O)=CC(O)=C3C2=O)C2=CC=C(O)C=C2)OC(C)C(O)C(O)C1O	Pos
116	Quercitrin	CC1OC(OC2=C(OC3=CC(O)=CC(O)=C3C2=O)C2=CC(O)=C(O)C=C2)C(O)C(O)C1O	Pos
117	Quercetin-7-O-Α-L-Rhamnoside	CC1OC(OC2=CC(O)=C3C(=O)C(O)=C(OC3=C2)C2=CC(O)=C(O)C=C2)C(O)C(O)C1O	Pos
118	Isoorientin	OCC1OC(C(O)C(O)C1O)C1=C(O)C=C2OC(=CC(=O)C2=C1O)C1=CC(O)=C(O)C=C1	Pos
119	Luteoloside	OCC1OC(OC2=CC(O)=C3C(=O)C=C(OC3=C2)C2=CC(O)=C(O)C=C2)C(O)C(O)C1O	Pos
120	Astragalin	OCC1OC(OC2=C(OC3=CC(O)=CC(O)=C3C2=O)C2=CC=C(O)C=C2)C(O)C(O)C1O	Pos
121	5-Methoxy-(3,4"-Dihydro-3",4"-Diacetoxy)-2",2'-Dimethylpyrano- (7,8:5",6")-Flavone	[H]C1(OC(C)=O)C2=C3OC(=CC(=O)C3=C(OC)C=C2OC(C)(C)C1([H])OC(C)=O)C1=CC=CC=C1	Pos
122	Wogonin 7-O-Glucuronoside	COC1=C(OC2OC(C(O)C(O)C2O)C(O)=O)C=C(O)C2=C1OC(=CC2=O)C1=CC=CC=C1	Pos
123	Luteolin 7-O-Β-ᴅ-Glucuronide	OC1C(O)C(OC2=CC(O)=C3C(=O)C=C(OC3=C2)C2=CC(O)=C(O)C=C2)OC(C1O)C(O)=O	Pos
124	Scutellarin	OC1C(O)C(OC2=C(O)C(O)=C3C(=O)C=C(OC3=C2)C2=CC=C(O)C=C2)OC(C1O)C(O)=O	Pos
125	Homoplantiginin	COC1=C(OC2OC(CO)C(O)C(O)C2O)C=C2OC(=CC(=O)C2=C1O)C1=CC=C(O)C=C1	Pos
126	Scoparin	COC1=C(O)C=CC(=C1)C1=CC(=O)C2=C(O1)C(C1OC(CO)C(O)C(O)C1O)=C(O)C=C2O	Pos
127	Rhamnocitrin 4′-Β-D-Galactopyranoside	COC1=CC(O)=C2C(=O)C(O)=C(OC2=C1)C1=CC=C(OC2OC(CO)C(O)C(O)C2O)C=C1	Pos
128	Kaempferol-6′-O-Acetate	CC(=O)OC1OC(OC2=C(OC3=CC(O)=CC(O)=C3C2=O)C2=CC=C(O)C=C2)C(O)C(O)C1O	Pos
129	Cirismarin	COC1=C(OC)C(O)=C2C(=O)C=C(OC2=C1)C1=CC=C(OC2OC(CO)C(O)C(O)C2O)C=C1	Pos
130	Isorhamnetin 3-O-Galactoside	COC1=C(O)C=CC(=C1)C1=C(OC2OC(CO)C(O)C(O)C2O)C(=O)C2=C(O)C=C(O)C=C2O1	Pos
131	Isoquercetin-6’-O-Acetate	CC(=O)OC1OC(OC2=C(OC3=CC(O)=CC(O)=C3C2=O)C2=CC=C(O)C(O)=C2)C(O)C(O)C1O	Pos
132	Robustaflavone	OC1=CC=C(C=C1)C1=CC(=O)C2=C(O)C(=C(O)C=C2O1)C1=C(O)C=CC(=C1)C1=CC(=O)C2=C(O)C=C(O)C=C2O1	Pos
133	Apiin	OCC1OC(OC2=CC(O)=C3C(=O)C=C(OC3=C2)C2=CC=C(O)C=C2)C(OC2OCC(O)(CO)C2O)C(O)C1O	Pos
134	Rhoifolin	CC1OC(OC2C(O)C(O)C(CO)OC2OC2=CC(O)=C3C(=O)C=C(OC3=C2)C2=CC=C(O)C=C2)C(O)C(O)C1O	Pos
135	Kaempferol-3-O-Rutinoside	CC1OC(OCC2OC(OC3=C(OC4=CC(O)=CC(O)=C4C3=O)C3=CC=C(O)C=C3)C(O)C(O)C2O)C(O)C(O)C1O	Pos
136	Diosmin	COC1=C(O)C=C(C=C1)C1=CC(=O)C2=C(O)C=C(OC3OC(COC4OC(C)C(O)C(O)C4O)C(O)C(O)C3O)C=C2O1	Pos
137	Silidianin	COC1=C(O)C=CC(=C1)C1C2COC3(O)C2C(=CC1C3=O)C1OC2=CC(O)=CC(O)=C2C(=O)C1O	Pos
138	Phyllocoumarin	OC1CC2=C(O)C=C3OC(=O)C=CC3=C2OC1C1=CC(O)=C(O)C=C1	Pos
139	Procyanidine	OC1C(O)C(OC2CC3=C(O)C=C(O)C=C3OC2C2=CC(O)=C(O)C=C2)(OC2=CC(O)=CC(O)=C12)C1=CC(O)=C(O)C=C1	Pos
140	Theaflavin	OC1CC2=C(O)C=C(O)C=C2OC1C1=CC(O)=C(O)C2=C(O)C(=O)C=C(C=C12)C1OC2=CC(O)=CC(O)=C2CC1O	Pos
141	Swertianolin	[H]C1(CO)OC([H])(OC2=CC=C(O)C3=C2C(=O)C2=C(O)C=C(OC)C=C2O3)C(O)C(O)C1O	Pos
142	Neomangiferin	OCC1OC(OC2=C(O)C=C3OC4=CC(O)=C(C5OC(CO)C(O)C(O)C5O)C(O)=C4C(=O)C3=C2)C(O)C(O)C1O	Pos
143	Haleniaside	COC1=CC2=C(OC3=CC(OC)=C(OC)C(OC4OC(OC5OCC(O)C(O)C5O)C(O)C(O)C4O)=C3C2=O)C(OC)=C1	Pos
144	Daidzein	OC1=CC=C(C=C1)C1=COC2=C(C=CC(O)=C2)C1=O	Pos
145	Genistein	OC1=CC=C(C=C1)C1=COC2=CC(O)=CC(O)=C2C1=O	Pos
146	Kushenin	COC1=C(O)C=C2OC3C(COC4=C3C=CC(O)=C4)C2=C1	Pos
147	Tectorigenin	COC1=C(O)C=C2OC=C(C(=O)C2=C1O)C1=CC=C(O)C=C1	Pos
148	Daidzin	OCC1OC(OC2=CC3=C(C=C2)C(=O)C(=CO3)C2=CC=C(O)C=C2)C(O)C(O)C1O	Pos
149	Tectoridin	COC1=C(OC2OC(CO)C(O)C(O)C2O)C=C2OC=C(C(=O)C2=C1O)C1=CC=C(O)C=C1	Pos
150	Iridin	COC1=CC(=CC(O)=C1OC)C1=COC2=CC(OC3OC(CO)C(O)C(O)C3O)=C(OC)C(O)=C2C1=O	Pos
151	Glabridin	CC1(C)OC2=C(C=C1)C1=C(CC(CO1)C1=C(O)C=C(O)C=C1)C=C2	Pos
152	(+)-Taxifolin	OC1C(OC2=CC(O)=CC(O)=C2C1=O)C1=CC(O)=C(O)C=C1	Pos
153	(+)-Epitaxifolin	OC1C(OC2=CC(O)=CC(O)=C2C1=O)C1=CC(O)=C(O)C=C1	Pos
154	Hyperoside	OCC1OC(OC2=C(OC3=CC(O)=CC(O)=C3C2=O)C2=CC(O)=C(O)C=C2)C(O)C(O)C1O	Pos
155	Epicatechin	OC1CC2=C(O)C=C(O)C=C2OC1C1=CC(O)=C(O)C=C1	Pos
156	Epigallocatechin	OC1CC2=C(O)C=C(O)C=C2OC1C1=CC(O)=C(O)C(O)=C1	Pos
157	Epicatechin Gallate	OC1=CC(O)=C2CC(OC(=O)C3=CC(O)=C(O)C(O)=C3)C(OC2=C1)C1=CC(O)=C(O)C=C1	Pos
158	7-Hydroxy-3-(4-Methoxy-3-{[3,4,5-Trihydroxy-6- (Hydroxymethyl)Oxan-2-Yl]Oxy}Phenyl)-3,4-Dihydro- 2H-1-Benzopyran-4-One	[H]C1(CO)OC(OC2=C(OC)C=CC(=C2)C2COC3=CC(O)=CC=C3C2=O)C(O)C(O)C1O	Pos
159	Lapachol	CC(C)=CCC1=C(O)C2=CC=CC=C2C(=O)C1=O	Pos
160	Tanshinone Iia	CC1=COC2=C1C(=O)C(=O)C1=C2C=CC2=C1CCCC2(C)C	Pos
161	Cryptotanshinone	CC1COC2=C1C(=O)C(=O)C1=C2C=CC2=C1CCCC2(C)C	Pos
162	Santalin	COC1=C(O)C=C2C(=O)C3=C(CCCC3)C(=O)C2=C1O	Pos
163	Shikonin	CC(C)=CCC(O)C1=CC(=O)C2=C(O)C=CC(O)=C2C1=O	Pos
164	Thymoquinone	CC(C)C1=CC(=O)C(C)=CC1=O	Pos
165	Embelin	CCCCCCCCCCCC1=C(O)C(=O)C=C(O)C1=O	Pos
166	Rubiadin	CC1=C(O)C=C2C(=O)C3=CC=CC=C3C(=O)C2=C1O	Pos
167	Purpurin	OC1=CC(O)=C(O)C2=C1C(=O)C1=CC=CC=C1C2=O	Pos
168	Munjistin	OC(=O)C1=C(O)C=C2C(=O)C3=CC=CC=C3C(=O)C2=C1O	Pos
169	Aurantio-Obtusin	COC1=C(O)C=C2C(=O)C3=CC(C)=C(O)C(OC)=C3C(=O)C2=C1O	Pos
170	Chrysophanols 1-O-Glucoside	[H]C1(CO)OC(OC2=C3C(=O)C4=C(C=CC=C4O)C(=O)C3=CC(C)=C2)C(O)C(O)C1O	Pos
171	Chrysophanol 8-O-Β-Dglucoside	CC1=CC(O)=C2C(=O)C3=C(C=CC=C3OC3OC(CO)C(O)C(O)C3O)C(=O)C2=C1	Pos
172	Ruberythric Acid	OC1COC(OCC2OC(OC3=C(O)C4=C(C=C3)C(=O)C3=CC=CC=C3C4=O)C(O)C(O)C2O)C(O)C1O	Pos
173	Rhein 8-O-Glucoside	OCC1OC(OC2=CC=CC3=C2C(=O)C2=C(O)C=C(C=C2C3=O)C(O)=O)C(O)C(O)C1O	Pos
174	Barbaloin	OCC1OC(C(O)C(O)C1O)C1C2=CC(CO)=CC(O)=C2C(=O)C2=C1C=CC=C2O	Pos
175	Hypericin	CC1=CC(O)=C2C(=O)C3=C(O)C=C(O)C4=C3C3=C5C6=C(C(C)=CC(O)=C6C(=O)C6=C(O)C=C(O)C4=C56)C1=C23	Pos
176	Antroquinonol	COC1=C(OC)C(=O)C(C)C(CC=C(C)CCC=C(C)CCC=C(C)C)C1O	Pos
177	Tanshinone I	CC1=COC2=C1C(=O)C(=O)C1=C2C=CC2=C1C=CC=C2C	Pos
178	Spicatolignan B	COC1=CC(C=CC(O)=O)=CC2=C1OC(C2CO)C1=CC(OC)=C(O)C=C1	Pos
179	Spicatolignan A	COC1=CC(C=CC(O)=O)=CC2=C1OC(=C2COC1OC(CO)C(O)C(O)C1O)C1=CC(OC)=C(O)C(OC)=C1	Pos
180	Arctigenin	COC1=C(OC)C=C(CC2COC(=O)C2CC2=CC(OC)=C(O)C=C2)C=C1	Pos
181	Arctiin	COC1=C(OC)C=C(CC2COC(=O)C2CC2=CC(OC)=C(OC3OC(CO)C(O)C(O)C3O)C=C2)C=C1	Pos
182	Phyllanthin	COCC(CC1=CC(OC)=C(OC)C=C1)C(COC)CC1=CC(OC)=C(OC)C=C1	Pos
183	Secoisolariciresinol Diglucoside	COC1=C(O)C=CC(CC(COC2OC(CO)C(O)C(O)C2O)C(COC2OC(CO)C(O)C(O)C2O)CC2=CC(OC)=C(O)C=C2)=C1	Pos
184	Hypophyllanthin	COCC1CC2=CC(OC)=C3OCOC3=C2C(C1COC)C1=CC(OC)=C(OC)C=C1	Pos
185	Podophyllin	COC1=CC(=CC(OC)=C1OC)C1C(C(CO)C(O)C2=CC3=C(OCO3)C=C12)C(O)=O	Pos
186	Vitexin 1 (Vb-1)	[H]C1(C(CO)C(=CC2=CC(OC)=C(O)C=C12)C(C)=O)C1=CC=C(O)C(OC)=C1	Pos
187	Phyltetralin	COCC1CC2=CC(OC)=C(OC)C=C2C(C1COC)C1=CC(OC)=C(OC)C=C1	Pos
188	Helioxanthin	O=C1OCC2=C1C=C1C=CC3=C(OCO3)C1=C2C1=CC2=C(OCO2)C=C1	Pos
189	Saucerneol G	CC(CC1=CC2=C(OCO2)C=C1O)C(C)C(=O)C1=CC2=C(OCO2)C=C1	Pos
190	Schisandrin C	COC1=C2C(CC(C)C(C)CC3=CC4=C(OCO4)C(OC)=C23)=CC2=C1OCO2	Pos
191	Schisanhenol	COC1=C(OC)C(O)=C2C(CC(C)C(C)CC3=CC(OC)=C(OC)C(OC)=C23)=C1	Pos
192	Gomisin A	COC1=C(OC)C(OC)=C2C(CC(C)(O)C(C)CC3=CC4=C(OCO4)C(OC)=C23)=C1	Pos
193	Schisandrin A	COC1=C(OC)C(OC)=C2C(CC(C)C(C)CC3=CC(OC)=C(OC)C(OC)=C23)=C1	Pos
194	Gomisin S	COC1=C(OC)C(OC)=C2C(=C1)C(O)C(C)C(C)CC1=CC(O)=C(OC)C(OC)=C21	Pos
195	Schizandrin A	COC1=C(OC)C(OC)=C2C(=C1)C(OC(=O)C(C)=CC)C(C)(O)C(C)CC1=CC(O)=C(OC)C(OC)=C21	Pos
196	2,2′,5,5′-Tetramethoxy-3,4,3′,4′-Dimethylenedioxy-6,6′-Dimethyl Biphenyl	COC1=C2OCOC2=C(OC)C(=C1C)C1=C(OC)C2=C(OCO2)C(OC)=C1C	Pos
197	Bifendate	COC(=O)C1=CC(OC)=C2OCOC2=C1C1=C2OCOC2=C(OC)C=C1C(=O)OC	Pos
198	Schischinone	COC1=C(OC)C(OC)=C(C(CO)=C1)C1=C(OC)C2=C(OCO2)C=C1CC(C)C(C)=O	Pos
199	Sauchinone	CC1CC2C3C(C1C)C1=CC4=C(OCO4)C=C1OC31OCOC1=CC2=O	Pos
200	Sesamin	C1OC2=C(O1)C=C(C=C2)C1OCC2C1COC2C1=CC2=C(OCO2)C=C1	Pos
201	Fargesin	COC1=C(OC)C=C(C=C1)C1OCC2C1COC2C1=CC2=C(OCO2)C=C1	Pos
202	Liirodendrin	COC1=CC(=CC(OC)=C1OC1OC(CO)C(O)C(O)C1O)C1OCC2C1COC2C1=CC(OC)=C(OC2OC(CO)C(O)C(O)C2O)C(OC)=C1	Pos
203	Anthricin	COC1=CC(=CC(OC)=C1OC)C1C2C(COC2=O)CC2=CC3=C(OCO3)C=C12	Pos
204	Manassantin B	COC1=C(OC)C=C(C=C1)C(O)C(C)OC1=C(OC)C=C(C=C1)C1OC(C(C)C1C)C1=CC(OC)=C(OC(C)C(O)C2=CC3=C(OCO3)C=C2)C=C1	Pos
205	Manassantin A	COC1=C(OC)C=C(C=C1)C(O)C(C)OC1=C(OC)C=C(C=C1)C1OC(C(C)C1C)C1=CC(OC)=C(OC(C)C(O)C2=CC(OC)=C(OC)C=C2)C=C1	Pos
206	Kaerophyllin	COC1=C(OC)C=C(C=C2C(CC3=CC4=C(OCO4)C=C3)COC2=O)C=C1	Pos
207	Biphenyldicarboxylate	OC(=O)C1=CC=CC(C2=CC=CC=C2)=C1C(O)=O	Pos
208	Magnolol	OC1=C(C=C(CC=C)C=C1)C1=C(O)C=CC(CC=C)=C1	Pos
209	Honokiol	OC1=C(CC=C)C=C(C=C1)C1=C(O)C=CC(CC=C)=C1	Pos
210	Schisandrins	COC1=CC2=C(C(OC)=C1OC)C1=C(OC)C(OC)=C(OC)C=C1CC(C)(O)C(C)C2	Pos
211	Ononitol	COC1C(O)C(O)C(O)C(O)C1O	Pos
212	Ononitol Monohydrate	OCC1C(O)C(O)C(O)C(O)C1O	Pos
213	Allicin	C=CCSS(=O)CC=C	Pos
214	Sulforaphane	CS(=O)CCCCN=C=S	Pos
215	Vitamin E	CC(C)CCCC(C)CCCC(C)CCCC1(C)CCC2=C(C)C(O)=C(C)C(C)=C2O1	Pos
216	Moscatilin	COC1=CC(CCC2=CC(OC)=C(O)C=C2)=CC(OC)=C1O	Pos
217	Erianin	COC1=CC(CCC2=CC(O)=C(OC)C=C2)=CC(OC)=C1OC	Pos
218	Chrysotobibenzyl	COC1=CC(CCC2=CC(OC)=C(OC)C=C2)=CC(OC)=C1OC	Pos
219	Glucuronolactone	OC(C=O)C1OC(=O)C(O)C1O	Pos
220	Erythrocentaurin	O=CC1=CC=CC2=C1CCOC2=O	Pos
221	N-Butylidenephthalide	CCCC=C1OC(=O)C2=CC=CC=C12	Pos
222	7-Methoxy-2,2-Dimethyl -Chromene	COC1=CC=C2C=CC(C)(C)OC2=C1	Pos
223	Vanitaracin A	CCC(C)CC(C)C(=O)OC1C(=O)C2=C3CC(O)CC(C)C3=C(O)C=C2C(C)(O)C1=O	Pos
224	Capillarisin	COC1=C(O)C=C2OC(OC3=CC=C(O)C=C3)=CC(=O)C2=C1O	Pos
225	5-Hydroxymethylfurfural	OCC1=CC=C(O1)C=O	Pos
226	Fucoxanthin	CC(=O)OC1CC(C)(C)C(=C=CC(C)=CC=CC(C)=CC=CC=C(C)C=CC=C(C)C(=O)CC23OC2(C)CC(O)CC3(C)C)C(C)(O)C1	Pos
227	Decaldehyde	CCCCCCCCCC=O	Pos
228	Capillene	CC#CC#CCC1=CC=CC=C1	Pos
229	Capillone	CC=CC=CC(=O)C1=CC=CC=C1	Pos
230	Picroliv	COC1=C(OC(=O)C=CC2=CC=CC=C2)C=CC(=C1)C(=O)OC1OC(CO)C(O)C(O)C1O	Pos
231	Glucoerucin	CSCCCCC(SC1OC(CO)C(O)C(O)C1O)=NOS(O)(=O)=O	Pos
232	Sarmentosins	OCC1OC(OCC=C(CO)C#N)C(O)C(O)C1O	Pos
233	Menisdaurin	OCC1OC(OC2CC(O)C=CC2=CC#N)C(O)C(O)C1O	Pos
234	Amygdalin	OCC1OC(OCC2OC(OC(C#N)C3=CC=CC=C3)C(O)C(O)C2O)C(O)C(O)C1O	Pos
235	Kinsenoside	OCC1OC(OC2COC(=O)C2)C(O)C(O)C1O	Pos
236	Gastrodin	OCC1OC(OC2=CC=C(CO)C=C2)C(O)C(O)C1O	Pos
237	Neanoside B	COCC1=C(O)C2=CC=CC=C2C(O)=C1COC1OC(COC2OC(CO)C(O)C(O)C2O)C(O)C(O)C1O	Pos
238	Dulcitol	OCC(O)C(O)C(O)C(O)CO	Pos
239	Vitamin C	OCC(O)C1OC(=O)C(O)=C1O	Pos
240	1-Hydroxyacridone	OC1=CC=CC2=C1C(=O)C1=CC=CC=C1N2	Pos
241	1,7-Dihydroxy-N-Methylacridone	CN1C2=CC=C(O)C=C2C(=O)C2=C(O)C=CC=C12	Pos
242	Rutacridone	CN1C2=CC=CC=C2C(=O)C2=C(O)C=C3OC(CC3=C12)C(C)=C	Pos
243	Noracronycine	CN1C2=CC=CC=C2C(=O)C2=C(O)C=C3OC(C)(C)C=CC3=C12	Pos
244	Cepharanthine	COC1=C2OC3=CC=C(CC4N(C)CCC5=CC6=C(OCO6)C(OC6=C(OC)C=C7CCN(C)C(CC(C=C1)=C2)C7=C6)=C45)C=C3	Pos
245	Boldine	COC1=C(O)C=C2CC3N(C)CCC4=CC(O)=C(OC)C(C2=C1)=C34	Pos
246	Corydine	COC1=C(O)C2=C3C(CC4=C2C(OC)=C(OC)C=C4)N(C)CCC3=C1	Pos
247	2-Bromo-Α-Ergocryptine	CC(C)CC1N2C(=O)C(NC(=O)C3CN(C)C4CC5=C(Br)NC6=CC=CC(=C56)C4=C3)(OC2(O)C2CCCN2C1=O)C(C)C	Pos
248	Trigonelline	C[N+]1=CC=CC(=C1)C([O-])=O	Pos
249	4-(2-Formyl-5-Hydroxy-1H-Pyrrol-1-Yl)Butanoic Acid	OC(=O)CCCN1C(O)=CC=C1C=O	Pos
250	Tetramethylpyrazine	CC1=NC(C)=C(C)N=C1C	Pos
251	Parfumine	COC1=C(O)C=C2C(CCN(C)C22CC3=C(C2=O)C2=C(OCO2)C=C3)=C1	Pos
252	Armepavine	COC1=C(OC)C=C2C(CC3=CC=C(O)C=C3)N(C)CCC2=C1	Pos
253	Pyropheophorbide	CCC1=C2NC(C=C3NC(=CC4=N\C(C(CCC(O)=O)C4C)=C4\CC(=O)C5=C(C)C(=C2)N=C45)C(C)=C3C=C)=C1C	Pos
254	Pheophorbide A	CCC1=C2NC(C=C3NC(=CC4=N\C(C(CCC(O)=O)C4C)=C4\C(C(=O)OC)C(=O)C5=C(C)C(=C2)N=C45)C(C)=C3C=C)=C1C	Pos
255	Boschniakine	CC1CCC2=C1C=NC=C2C=O	Pos
256	Neoswertin	CC=C1CNC(O)C2=C1CCOC2=O	Pos
257	Hydroxycamptothecin	CCC1(O)C(=O)OCC2=C1C=C1N(CC3=C1N=C1C=CC(O)=CC1=C3)C2=O	Pos
258	Brucine	COC1=C(OC)C=C2C(=C1)N1C3C4C(CC1=O)OCC=C1CN5CCC23C5CC41	Pos
259	Solamargine	CC1C2C(CC3C4CC=C5CC(CCC5(C)C4CCC23C)OC2OC(CO)C(OC3OC(C)C(O)C(O)C3O)C(O)C2OC2OC(C)C(O)C(O)C2O)OC11CCC(C)CN1	Pos
260	Solanine	CC1C2CCC(C)CN2C2CC3C4CC=C5CC(CCC5(C)C4CCC3(C)C12)OC1OC(CO)C(O)C(OC2OC(CO)C(O)C(O)C2O)C1OC1OC(C)C(O)C(O)C1O	Pos
261	Aconine	CCN1CC2(COC)C3C(OC)C4C1C3(C1CC3(O)C(O)C1C4(O)C(O)C3OC)C(CC2O)OC	Pos
262	Metformin	CN(C)C(=N)N=C(N)N	Pos
263	Harmaline	COC1=CC2=NC3=C(C)NCCC3=C2C=C1	Pos
264	Kynurenic Acid	OC(=O)C1=CC(=O)C2=CC=CC=C2N1	Pos
265	Sparteine	C1CCN2CC3CC(CN4CCCCC34)C2C1	Pos
266	Sophocarpine	O=C1C=CCC2C3CCCN4CCCC(CN12)C34	Pos
267	Sophoranol	OC12CCCN3CCCC(C4CCCC(=O)N4C1)C23	Pos
268	Vasicine	OC1CCN2CC3=CC=CC=C3N=C12	Pos
269	Halofuginone	OC1CCCNC1CC(=O)CN1C=NC2=CC(Br)=C(Cl)C=C2C1=O	Pos
270	Anisodamine	CN1C2CC(O)C1CC(C2)OC(=O)C(CO)C1=CC=CC=C1	Pos
271	Sinomenine	COC1=CC2C3CC4=C(C(O)=C(OC)C=C4)C2(CCN3C)CC1=O	Pos
272	Astragalus Polysaccharide	[O-][N+](=O)C1=CC=C(C=C1)C1=CSC(CCl)=N1	Pos
273	Melatonin	COC1=CC2=C(NC=C2CCNC(C)=O)C=C1	Pos
274	6-Hydroxymelatonin	COC1=C(O)C=C2NC=C(CCNC(C)=O)C2=C1	Pos
275	Bufothionine	C[N+]1(C)CCC2=CNC3=C2C1=C(OS(O)=O)C=C3	Pos
276	Cappariloside A	OCC1OC(OC2=CC=CC3=C2C(CC#N)=CN3)C(O)C(O)C1O	Pos
277	Neferine	COC1=CC=C(CC2N(C)CCC3=CC(OC)=C(OC4=C(O)C=CC(CC5N(C)CCC6=CC(OC)=C(OC)C=C56)=C4)C=C23)C=C1	Pos
278	Auricularine	CN(C)CCC1=C(NC2=CC=CC=C12)C1C2C(C=C(C)CC2(C)C)C23NC4=CC=CC=C4C12CCN3C	Pos
279	2-Hydroxyyunnandaphnine D	COC(=O)C1CC23C4N5CC(C)C4(O)CCC2(C)C(C5)CCC2=C3C1CC2	Pos
280	Columbamine	COC1=C(O)C=C2C(CC[N+]3=C2C=C2C=CC(OC)=C(OC)C2=C3)=C1	Pos
281	Peimisine	CC1C2NCC(C)CC2OC11CCC2C3CC(=O)C4CC(O)CCC4(C)C3CC2=C1C	Pos
282	Tryptanthrin	O=C1C2=NC3=CC=CC=C3C(=O)N2C2=CC=CC=C12	Pos
283	Swainonine	OC1CN2CCCC(O)C2C1O	Pos
284	Fumarine	CN1CCC2=CC3=C(OCO3)C=C2C(=O)CC2=C(C1)C1=C(OCO1)C=C2	Pos
285	Conessine	CC1C2CCC3C4CC=C5CC(CCC5(C)C4CCC23CN1C)N(C)C	Pos
286	L-Theanine	CCNC(=O)CCC(N)C(O)=O	Pos
287	Acetyl Ilicifolius Alkaloids A	CC(=O)OC1=CC=CC2=C1NC(=O)O2	Pos
288	Piperlonguminine	CC(C)CNC(=O)C=CC=CC1=CC2=C(OCO2)C=C1	Pos
289	Clausenamide	CN1C(C(O)C2=CC=CC=C2)C(C(O)C1=O)C1=CC=CC=C1	Pos
290	Capsaicin	COC1=C(O)C=CC(CNC(=O)CCCCC=CC(C)C)=C1	Pos
291	N-Trans-Feruloyltyramine	COC1=C(O)C=CC(C=CC(=O)NCCC2=CC=C(O)C=C2)=C1	Pos
292	Camphorataimide B	CC(C)CC1=C(C(=O)NC1=O)C1=CC=C(OCC=C(C)C)C=C1	Pos
293	Piplartine	COC1=CC(C=CC(=O)N2CCC=CC2=O)=CC(OC)=C1OC	Pos
294	N-2-[4-(3,3-Dimethylallyloxy) Phenyl] Ethylcinnamide	CC(C)=CCOC1=CC=C(CCNC(=O)C=CC2=CC=CC=C2)C=C1	Pos
295	N-Trans-Feruloyl-3-Methyldopamine	COC1=C(O)C=CC(C=CC(=O)N(C)CCC2=CC(O)=C(O)C=C2)=C1	Pos
296	Kukoamine A	OC1=C(O)C=C(CCC(=O)NCCCNCCCCNCCCNC(=O)CCC2=CC(O)=C(O)C=C2)C=C1	Pos
297	Raffinose	OCC1OC(CO)(OC2OC(COC3OC(CO)C(O)C(O)C3O)C(O)C(O)C2O)C(O)C1O	Pos
298	Stachyose	OCC1OC(CO)(OC2OC(COC3OC(COC4OC(CO)C(O)C(O)C4O)C(O)C(O)C3O)C(O)C(O)C2O)C(O)C1O	Pos
299	Verbascose	OCC1OC(CO)(OC2OC(COC3OC(COC4OC(COC5OC(CO)C(O)C(O)C5O)C(O)C(O)C4O)C(O)C(O)C3O)C(O)C(O)C2O)C(O)C1O	Pos
300	Elemene	CC(=C)C1CCC(C)(C=C)C(C1)C(C)=C	Pos
301	Bisabolol	CC(C)=CCCC(C)(O)C1CCC(C)=CC1	Pos
302	(1R,2Z,5S,8E)-2,10,10-Trimethyl-6- Methylidenecycloundeca-2,8-Diene-1,5-Diol	CC1=CCC(O)C(=C)CC=CC(C)(C)CC1O	Pos
303	Linderalactone	CC1=COC2=C1C1OC(=O)C(CCC=C(C)C2)=C1	Pos
304	(1S,3R,5S,8R,10R,13S)-1,6,6,10-Tetramethyl-4,9,14- Trioxatetracyclo[11.1.0.0³,⁵.0⁸,¹⁰]Tetradecane	[H]C12CC3(C)OC3([H])CCC3(C)OC3([H])CC(C)(C)C1([H])O2	Pos
305	Linderane	CC1=COC2=C1C1OC(=O)C3(CCC=C(C)C2)OC13	Pos
306	Dihydroartemisinin	CC1CCC2C(C)C(O)OC3OC4(C)CCC1C23OO4	Pos
307	Calamenene	CC(C)C1CCC(C)C2=C1C=C(C)C=C2	Pos
308	Β-Caryophyllene	CC1=CCCC(=C)C2CC(C)(C)C2CC1	Pos
309	Valencene	CC1CCC=C2CCC(CC12C)C(C)=C	Pos
310	Eudesmane	CC(C)C1CCC2(C)CCCC(C)C2C1	Pos
311	Atractylon	CC1=COC2=C1CC1C(=C)CCCC1(C)C2	Pos
312	Β Vetivone	CC1CC(=O)C=C(C)C11CCC(C1)=C(C)C	Pos
313	Αvetivone	CC1CC(=O)C=C2CCC(CC12C)=C(C)C	Pos
314	Caryophyllene Oxide	CC12CCC3C(CC3(C)C)C(=C)CCC1O2	Pos
315	Β-Eudesmol	CC(C)(O)C1CCC2(C)CCCC(=C)C2C1	Pos
316	Atractylenolide I	CC1=C2CC3C(=C)CCCC3(C)C=C2OC1=O	Pos
317	Isoalantolactone	CC12CCCC(=C)C1CC1C(C2)OC(=O)C1=C	Pos
318	Curcumol	CC(C)C1CC23OC1(O)CC(=C)C2CCC3C	Pos
319	(1S,2S,5E,9S,10R)-1,5,8,8- Tetramethylbicyclo[8.1.0]Undec-5-Ene-2,9-Diol	[H]C12CC1(C)C(O)CCC(C)=CCC(C)(C)C2O	Pos
320	Caryolane 1,9Β-Diol	CC1(C)CC2C1CCC1(C)CC2(O)CCC1O	Pos
321	Hydroxylindestrenolide	CC1C(=O)OC2(O)CC3(C)C=CCC(=C)C3C=C12	Pos
322	Linderagalactone E	CC1=C2C(O)C3C(C)=CCC(O)C3(C)CC2(O)OC1=O	Pos
323	Aplysin	CC1CCC2(C)C3=CC(Br)=C(C)C=C3OC12C	Pos
324	Sarcaglaboside A	CC1=C2CC3C(=C)CCC(OC4OC(CO)C(O)C(O)C4O)C3(C)CC2OC1=O	Pos
325	Delta(8)-Tetrahydrocannabivarin	[H]C12CC=C(C)CC1C1=C(OC2(C)C)C=C(CCC)C=C1O	Pos
326	Cannabidiol	CCCCCC1=CC(O)=C(C2C=C(C)CCC2C(C)=C)C(O)=C1	Pos
327	Carvacrol	CC(C)C1=CC(O)=C(C)C=C1	Pos
328	Thymol	CC(C)C1=C(O)C=C(C)C=C1	Pos
329	(-)-1-P-Menthene-7,8-Diol	CC(C)(O)C1CCC(CO)=CC1	Pos
330	Myrtenal	CC1(C)C2CC1C(C=O)=CC2	Pos
331	Paeoniflorin	CC12CC3(O)OC(O1)C1(COC(=O)C4=CC=CC=C4)C3CC21OC1OC(CO)C(O)C(O)C1O	Pos
332	Benzoylpaeoniflorin	CC12CC3(O)OC(O1)C1(COC(=O)C4=CC=CC=C4)C3CC21OC1OC(COC(=O)C2=CC=CC=C2)C(O)C(O)C1O	Pos
333	Β-Myrcene	CC(C)=CCCC(=C)C=C	Pos
334	Α-Phellandrene	CC(C)C1CC=C(C)C=C1	Pos
335	Geraniol	CC(C)=CCCC(C)=CCO	Pos
336	Glaucocalyxin A	CC1(C)C2CC(O)C34C(O)C(CCC3C2(C)CCC1=O)C(=C)C4=O	Pos
337	Ponicidin	CC1(C)CCC(O)C23C4OC5C6CCC2C5(C(=O)C6=C)C(O)(O4)C(O)C13	Pos
338	Stevioside	CC12CCCC(C)(C1CCC13CC(=C)C(C1)(CCC23)OC1OC(CO)C(O)C(O)C1OC1OC(CO)C(O)C(O)C1O)C(=O)OC1OC(CO)C(O)C(O)C1O	Pos
339	Neocrotocembranal	CC(C)C1=CC=C(C)CCC=C(C)CCC=C(CC1)C=O	Pos
340	Mukulol	CC(C)C1CCC(C)=CCCC(C)=CCCC(C)=CC1O	Pos
341	Acanthoic Acid	CC1(CC=C2C(CCC3C(C)(CCCC23C)C(O)=O)C1)C=C	Pos
342	Abietic Acid	CC(C)C1=CC2=CCC3C(C)(CCCC3(C)C(O)=O)C2CC1	Pos
343	Carnosic Acid	CC(C)C1=C(O)C(O)=C2C(CCC3C(C)(C)CCCC23C(O)=O)=C1	Pos
344	Pekinenal	[H]C12CCC(C)=CCCC(C)=CCC(O)C(C=O)=CC1([H])C2(C)C	Pos
345	Tinosporone	CC12CCC3C(=O)OC(CC3(C)C1C(=O)C=CC2O)C1=COC=C1	Pos
346	Dehydroandrographolide	CC1(CO)C(O)CCC2(C)C(CC=C3C(O)=COC3=O)C(=C)CCC12	Pos
347	Pseudolaric Acid B	COC(=O)C1=CCC23CCC(C2(CC1)OC(C)=O)C(C)(OC3=O)C=CC=C(C)C(O)=O	Pos
348	Neoandrographolide	CC1(COC2OC(CO)C(O)C(O)C2O)CCCC2(C)C(CCC3=CCOC3=O)C(=C)CCC12	Pos
349	Giloin	CC12CC=C3C(=O)OC(CC3(C)C1CC(=O)CC2OC1OC(CO)C(O)C(O)C1O)C1=COC=C1	Pos
350	Premnone C	COC(=O)CC(=C)C(=O)CC1(C)C(C)C(OC(=O)C=CC2=CC=CC=C2)C(O)C2(C)C1CCC=C2C	Pos
351	Cordifoliside A	COC(=O)C1=C2CCC3C(=O)OC(CC3(C)C2CCC1OC1OC(CO)C(O)C(O)C1O)C1=COC=C1	Pos
352	Cordifoliside E	CC12CC(OC(=O)C1(CCC3=C(C(CCC23)OC4C(C(C(C(O4)CO)O)O)O)C(=O)OC)O)C5=COC=C5	Pos
353	Phytol	CC(C)CCCC(C)CCCC(C)CCCC(C)=CCO	Pos
354	Piscrocin D	OC1C(O)C2(O)COC3OCCC1C23	Pos
355	Leonuride	CC1(O)CC(O)C2C=COC(OC3OC(CO)C(O)C(O)C3O)C12	Pos
356	Sweroside	OCC1OC(OC2OC=C3C(CCOC3=O)C2C=C)C(O)C(O)C1O	Pos
357	Monomelittoside	OCC1OC(OC2OC=CC3(O)C(O)C=C(CO)C23)C(O)C(O)C1O	Pos
358	Gardenoside	COC(=O)C1=COC(OC2OC(CO)C(O)C(O)C2O)C2C1C=CC2(O)CO	Pos
359	Campenoside	CC1C(CC2C1C(OC1OC(CO)C(O)C(O)C1O)OC=C2C=O)OC(=O)C=CC1=CC=CC=C1	Pos
360	Picroside I	OCC12OC1C(O)C1C=COC(OC3OC(COC(=O)C=CC4=CC=CC=C4)C(O)C(O)C3O)C21	Pos
361	Negundoside	CC1(O)CCC2C1C(OC1OC(CO)C(O)C(O)C1OC(=O)C1=CC=C(O)C=C1)OC=C2C(O)=O	Pos
362	5-Hydroxy-Campenoside	[H]OC([H])([H])C1([H])OC([H])(OC2([H])OC([H])=C(C([H])=O)C3(O[H])C([H])([H])C([H])(OC(=O)C([H])=C([H])C4=C([H])C([H])=C([H])C([H])=C4[H])C([H])(C([H])([H])[H])C23[H])C([H])(O[H])C([H])(O[H])C1([H])O[H]	Pos
363	Picrosideii	COC1=C(O)C=CC(=C1)C(=O)OC1C2OC2(CO)C2C1C=COC2OC1OC(CO)C(O)C(O)C1O	Pos
364	Kutkoside	COC1=C(O)C=CC(=C1)C(=O)OCC12OC1C(O)C1C=COC(OC3OC(CO)C(O)C(O)C3O)C21	Pos
365	Rehmannioside B	OCC1OC(OC2C3OC3(CO)C3C2C=COC3OC2OC(CO)C(O)C(O)C2O)C(O)C(O)C1O	Pos
366	Pentaacetyl Geniposide	COC(=O)C1=COC(OC2OC(COC(C)=O)C(OC(C)=O)C(OC(C)=O)C2OC(C)=O)C2C1CC=C2COC(C)=O	Pos
367	Buergerinin B	CC1(O)CC(O)C2(O)CC(=O)OCC12	Pos
368	Oleuropein	COC(=O)C1=COC(OC2OC(CO)C(O)C(O)C2O)C(=CC)C1CC(=O)OCCC1=CC(O)=C(O)C=C1	Pos
369	Gentiopicroside	OCC1OC(OC2OC=C3C(=O)OCC=C3C2C=C)C(O)C(O)C1O	Pos
370	Swertiamarin	OCC1OC(OC2OC=C3C(=O)OCCC3(O)C2C=C)C(O)C(O)C1O	Pos
371	Cornuside	COC(=O)C1=COC(OC2OC(CO)C(O)C(O)C2O)C(C=C)C1CCOC(=O)C1=CC(O)=C(O)C(O)=C1	Pos
372	Swerilactones H	[H]C12CC3([H])C4([H])C5OC(C)C6=C(CCOC6O)C5(C(O)C5=C4C(COC5=O)=CC3(C(C)O1)C1=C2C(=O)OCC1)C(=O)OC	Pos
373	Specnuezhenide	COC(=O)C1=COC(OC2OC(CO)C(O)C(O)C2O)C(=CC)C1CC(=O)OCC1OC(OCCC2=CC=C(O)C=C2)C(O)C(O)C1O	Pos
374	Fatsioside A	[H]C1(CCC2(C)C([H])(CCC3(C)C2([H])CC(=O)C2([H])C(O)C(C)(CCC(=O)C(C)C)CC(O)C32C)C1(C)C)OC1OC(CO)C(O)C(O)C1OC1OC(CO)C(O)C(O)C1O	Pos
375	Bacopasaponin-C	CC(C)=CC1COC23CC4(CO2)C(CCC2C5(C)CCC(OC6OCC(O)C(OC7OC(CO)C(O)C(O)C7O)C6OC6OC(CO)C(O)C6O)C(C)(C)C5CCC42C)C3C1(C)O	Pos
376	Bacoside A	CC(C)=CCCC(C)(O)C1C2CCC3C(C)(CCC4C(C)(C)C(CCC34CO)OC3OC(CO)C(OC4OCC(O)C(O)C4O)C(O)C3O)C2(C)CC1=O	Pos
377	Protopanaxadiol	CC(C)=CCCC(C)(O)C1CCC2(C)C1C(O)CC1C3(C)CCC(O)C(C)(C)C3CCC21C	Pos
378	Ginsenoside Rh2	CC(C)=CCCC(C)(O)C1CCC2(C)C1C(O)CC1C3(C)CCC(OC4OC(CO)C(O)C(O)C4O)C(C)(C)C3CCC21C	Pos
379	Ginsenoside Rg5	CC(C)=CCC=C(C)C1CCC2(C)C1C(O)CC1C3(C)CCC(OC4OC(CO)C(O)C(O)C4OC4OC(CO)C(O)C(O)C4O)C(C)(C)C3CCC21C	Pos
380	Ginsenoside Rk1	CC(C)=CCCC(=C)C1CCC2(C)C1C(O)CC1C3(C)CCC(OC4OC(CO)C(O)C(O)C4OC4OC(CO)C(O)C(O)C4O)C(C)(C)C3CCC21C	Pos
381	Ginsenoside Rg2	CC1OC(OC2C(O)C(O)C(CO)OC2OC2CC3(C)C(CC(O)C4C(CCC34C)C(C)(O)CCC=C(C)C)C3(C)CCC(O)C(C)(C)C23)C(O)C(O)C1O	Pos
382	Ginsenoside Rg3	CC(C)=CCCC(C)(O)C1CCC2(C)C1C(O)CC1C3(C)CCC(OC4OC(CO)C(O)C(O)C4OC4OC(CO)C(O)C(O)C4O)C(C)(C)C3CCC21C	Pos
383	Ginsenoside Rg1	CC(C)=CCCC(C)(OC1OC(CO)C(O)C(O)C1O)C1CCC2(C)C1C(O)CC1C3(C)CCC(O)C(C)(C)C3C(CC21C)OC1OC(CO)C(O)C(O)C1O	Pos
384	Ginsenoside Rf	CC(C)=CCCC(C)(O)C1CCC2(C)C1C(O)CC1C3(C)CCC(O)C(C)(C)C3C(CC21C)OC1OC(CO)C(O)C(O)C1OC1OC(CO)C(O)C(O)C1O	Pos
385	Limonin	CC1(C)OC2CC(=O)OCC22C1CC(=O)C1(C)C2CCC2(C)C(OC(=O)C3OC123)C1=COC=C1	Pos
386	Hopenol-B	CC(=C)C1CCC2(C)C1CCC1(C)C2CCC2C3(C)CCC(O)C(C)(C)C3CCC12C	Pos
387	Betulin	CC(=C)C1CCC2(CO)CCC3(C)C(CCC4C5(C)CCC(O)C(C)(C)C5CCC34C)C12	Pos
388	Betulinic Acid	CC(=C)C1CCC2(CCC3(C)C(CCC4C5(C)CCC(O)C(C)(C)C5CCC34C)C12)C(O)=O	Pos
389	Lupeol Acetate	CC(=O)OC1CCC2(C)C(CCC3(C)C2CCC2C4C(CCC4(C)CCC32C)C(C)=C)C1(C)C	Pos
390	Cucurbitacin E	CC(=O)OC(C)(C)C=CC(=O)C(C)(O)C1C(O)CC2(C)C3CC=C4C(C=C(O)C(=O)C4(C)C)C3(C)C(=O)CC12C	Pos
391	Colocynthin	CC(=O)OC(C)(C)C=CC(=O)C(C)(O)C1C(O)CC2(C)C3CC=C4C(C=C(OC5OC(CO)C(O)C(O)C5O)C(=O)C4(C)C)C3(C)C(=O)CC12C	Pos
392	Curculignin A	CC(C)C(=O)CCC(C)C1C(O)CC2(C)C3CCC4C5(CC35C(O)CC12C)CCC(O)C4(C)C	Pos
393	Astragaloside Ii	CC(=O)OC1C(O)C(O)COC1OC1CCC23CC22CCC4(C)C(C(O)CC4(C)C2CC(OC2OC(CO)C(O)C(O)C2O)C3C1)C1(C)CCC(O1)C(C)(C)O	Pos
394	Astragaloside Iv	CC(C)(O)C1CCC(C)(O1)C1C(O)CC2(C)C3CC(OC4OC(CO)C(O)C(O)C4O)C4C5(CC35CCC12C)CCC(OC1OCC(O)C(O)C1O)C4(C)C	Pos
395	Glutenol	[H]C12CCC(O)C(C)(C)C1=CCC1([H])C2(C)CCC2(C)C3([H])CC(C)(C)CCC3(C)CCC12C	Pos
396	Β-Amyrin	CC1(C)CCC2(C)CCC3(C)C(=CCC4C5(C)CCC(O)C(C)(C)C5CCC34C)C2C1	Pos
397	Taraxerol	CC1(C)CCC2(C)CC=C3C4(C)CCC5C(C)(C)C(O)CCC5(C)C4CCC3(C)C2C1	Pos
398	Boswellic Acid	CC1(C)CCC2(C)CCC3(C)C(=CCC4C5(C)CCC(O)C(C)(C5CCC34C)C(O)=O)C2C1	Pos
399	Oleanolic Acid	CC1(C)CCC2(CCC3(C)C(=CCC4C5(C)CCC(O)C(C)(C)C5CCC34C)C2C1)C(O)=O	Pos
400	Amooranin	CC1(C)CCC2(CCC3(C)C(=CCC4C3(C)CCC3C(C)(C)C(=O)CCC43CO)C2C1)C(O)=O	Pos
401	Maslinic Acid	CC1(C)CCC2(CCC3(C)C(=CCC4C5(C)CC(O)C(O)C(C)(C)C5CCC34C)C2C1)C(O)=O	Pos
402	Camelliagenin A	CC1(C)CC(O)C2(CO)C(O)CC3(C)C(=CCC4C5(C)CCC(O)C(C)(C)C5CCC34C)C2C1	Pos
403	Arjunic Acid	CC1(C)CCC2(CCC3(C)C(=CCC4C5(C)CC(O)C(O)C(C)(C)C5CCC34C)C2C1O)C(O)=O	Pos
404	Theasapogenol B	CC1(C)CC2C3=CCC4C5(C)CCC(O)C(C)(C)C5CCC4(C)C3(C)CC(O)C2(CO)C(O)C1O	Pos
405	Theasapogenol A	CC1(C)CC2C3=CCC4C5(C)CCC(O)C(C)(CO)C5CCC4(C)C3(C)CC(O)C2(CO)C(O)C1O	Pos
406	Raddeanin Ｒ0	CC1(C)CCC2(CCC3(C)C(=CCC4C5(C)CCC(OC6OCC(O)C(O)C6O)C(C)(C)C5CCC34C)C2C1)C(O)=O	Pos
407	Calenduloside E	CC1(C)CCC2(CCC3(C)C(=CCC4C5(C)CCC(OC6OC(C(O)C(O)C6O)C(O)=O)C(C)(C)C5CCC34C)C2C1)C(O)=O	Pos
408	Arjunetin	CC1(C)CCC2(CCC3(C)C(=CCC4C5(C)CC(O)C(O)C(C)(C)C5CCC34C)C2C1O)C(=O)OC1OC(CO)C(O)C(O)C1O	Pos
409	Raddeanin R2	CC1(C)CCC2(CCC3(C)C(=CCC4C5(C)CCC(OC6OCC(O)C(O)C6OC6OC(CO)C(O)C(O)C6O)C(C)(C)C5CCC34C)C2C1)C(O)=O	Pos
410	Celosin A	CC1(C)CCC2(CCC3(C)C(=CCC4C5(C)CC(O)C(OC6OC(C(O)C(O)C6OC6OCC(O)C(O)C6O)C(O)=O)C(C)(C=O)C5CCC34C)C2C1)C(O)=O	Pos
411	Calenduloside F	CC1(C)CCC2(CCC3(C)C(=CCC4C5(C)CCC(OC6OC(C(O)C(O)C6O)C(O)=O)C(C)(C)C5CCC34C)C2C1)C(=O)OC1OC(CO)C(O)C(O)C1O	Pos
412	Celosin B	CC1(C)CCC2(CCC3(C)C(=CCC4C5(C)CC(O)C(OC6OC(C(O)C(O)C6OC6OC(CO)C(O)C(O)C6O)C(O)=O)C(C)(C5CCC34C)C(O)=O)C2C1)C(O)=O	Pos
413	Raddeanin A	CC1OC(OC2C(O)C(O)C(CO)OC2OC2C(O)C(O)COC2OC2CCC3(C)C(CCC4(C)C3CC=C3C5CC(C)(C)CCC5(CCC43C)C(O)=O)C2(C)C)C(O)C(O)C1O	Pos
414	Nimbin	COC(=O)CC1C2(C)C(OC3CC(C(C)=C23)C2=COC=C2)C(OC(C)=O)C2C(C)(C=CC(=O)C12C)C(=O)OC	Pos
415	Alpha-Amyrin	CC1CCC2(C)CCC3(C)C(=CCC4C5(C)CCC(O)C(C)(C)C5CCC34C)C2C1C	Pos
416	Momordicin	COCC12CCC(C)C(C)C1C1(O)C=CC3C4(C)CCC(=O)C(C)(C)C4CCC3(C)C1(C)CC2	Pos
417	Ganoderiol F	CC(CCC=C(CO)CO)C1CCC2(C)C3=CCC4C(C)(C)C(=O)CCC4(C)C3=CCC12C	Pos
418	Lupeone	CC(=C)C1CCC2(C)CCC3(C)C(CCC4C5(C)CCC(=O)C(C)(C)C5CCC34C)C12	Pos
419	Alisol A	CC(CC(O)C(O)C(C)(C)O)C1=C2CC(O)C3C4(C)CCC(=O)C(C)(C)C4CCC3(C)C2(C)CC1	Pos
420	Alisol B 23-Acetate	CC(CC(OC(C)=O)C1OC1(C)C)C1=C2CC(O)C3C4(C)CCC(=O)C(C)(C)C4CCC3(C)C2(C)CC1	Pos
421	Β-Carotene	CC(C=CC=C(C)C=CC1=C(C)CCCC1(C)C)=CC=CC=C(C)C=CC=C(C)C=CC1=C(C)CCCC1(C)C	Pos
422	Lutein	CC(C=CC=C(C)C=CC1C(C)=CC(O)CC1(C)C)=CC=CC=C(C)C=CC=C(C)C=CC1=C(C)CC(O)CC1(C)C	Pos
423	Astaxanthin	CC(C=CC=C(C)C=CC1=C(C)C(=O)C(O)CC1(C)C)=CC=CC=C(C)C=CC=C(C)C=CC1=C(C)C(=O)C(O)CC1(C)C	Pos
424	Lycopene	CC(C)=CCCC(C)=CC=CC(C)=CC=CC(C)=CC=CC=C(C)C=CC=C(C)C=CC=C(C)CCC=C(C)C	Pos
425	Premnone B	COC(=O)CC(=C)C(=O)CC1(C)C(C)C(O)C(OC(=O)C=CC2=CC=CC=C2)C2(C)C1CCC=C2C	Pos
426	Curcumenolactones C	CC(=O)CCC1C2CC3=C(C)C(=O)OC3(O)CC12C	Pos
427	2–Epicucurbitacin B	CC(=O)OC(C)(C)C=CC(=O)C(C)(O)C1C(O)CC2(C)C3CC=C4C(CC(O)C(=O)C4(C)C)C3(C)C(=O)CC12C	Pos
428	Curcumenolactone A	CC(=O)CCC1C2CC3=C(C)C(=O)OC3CC12C	Pos
429	Curcumenolactone B	CC(=O)CCC1C2CC3=C(C)C(=O)OC3CC12C	Pos
430	Garcinol	CC(C)=CCC(CC12CC(CC=C(C)C)C(C)(C)C(CC=C(C)C)(C(=O)C(=C(O)C3=CC(O)=C(O)C=C3)C1=O)C2=O)C(C)=C	Pos
431	Gambogenic Acid	CC(C)=CCCC(C)=CCC1=C(O)C2=C(OC34C5CC(C=C3C2=O)C(=O)C4(CC=C(C)C(O)=O)OC5(C)C)C(CC=C(C)C)=C1O	Pos
432	Xanthomol	COC(=O)C12OC3=C(C(O)=C(C(C)=C3)C3=C(O)C4=C(OC5(CO)C(O)CCC(=O)C5=C4O)C=C3C)C(O)=C1C(=O)CCC2OC(=O)C1=CC=CC=C1	Pos
433	Decursin	CC(C)=CC(=O)OC1CC2=C(OC1(C)C)C=C1OC(=O)C=CC1=C2	Pos
434	Praeruptorin A	CC=C(C)C(=O)OC1C(OC(C)=O)C2=C(OC1(C)C)C=CC1=C2OC(=O)C=C1	Pos
435	Praeruptorin E	CC=C(C)C(=O)OC1C(OC(=O)CC(C)C)C2=C(OC1(C)C)C=CC1=C2OC(=O)C=C1	Pos
436	Isopimpinellin	COC1=C2OC=CC2=C(OC)C2=C1OC(=O)C=C2	Pos
437	Chalepensin	CC(C)(C=C)C1=CC2=C(OC1=O)C=C1OC=CC1=C2	Pos
438	Hedyotiscone A	COC1=CC2=C(OC(=O)C=C2)C2=C1OC(C2)C(C)=C	Pos
439	(-)-Nodakenetin Acetate	[H]C1(CC2=CC3=C(OC(=O)C=C3)C=C2O1)C(C)(C)OC(C)=O	Pos
440	Esculetin	OC1=C(O)C=C2C=CC(=O)OC2=C1	Pos
441	Scopoletin	COC1=C(O)C=C2OC(=O)C=CC2=C1	Pos
442	Isofraxidin	COC1=C(O)C(OC)=C2OC(=O)C=CC2=C1	Pos
443	Demethylwedelolactone	OC1=CC(O)=C2C3=C(C4=CC(O)=C(O)C=C4O3)C(=O)OC2=C1	Pos
444	Bergenin	COC1=C(O)C=C2C(=O)OC3C(O)C(O)C(CO)OC3C2=C1O	Pos
445	Hydrangeside D	[H]C(CO)(OC1=C(OC)C=C(C=CC(=O)OC2OC(OC3=CC=C4C=CC(=O)OC4=C3)C(O)C(O)C2O)C=C1)C(O)C1=CC=C(O)C(OC)=C1	Pos
446	Hydrangeside C	[H]C(CO)(OC1=C(OC)C=C(C=CC(=O)OC2OC(OC3=CC=C4C=CC(=O)OC4=C3)C(O)C(O)C2O)C=C1)C(O)C1=CC=C(O)C(OC)=C1	Pos
447	Esculin	OCC1OC(OC2=CC3=C(OC(=O)C=C3)C=C2O)C(O)C(O)C1O	Pos
448	S-Adenosylmethionine	C[S+](CCC(N)C(O)=O)CC1OC(C(O)C1O)N1C=NC2=C1N=CN=C2N	Pos
449	Protocatechuic Acid	OC(=O)C1=CC(O)=C(O)C=C1	Pos
450	Vanillic Acid	COC1=C(O)C=CC(=C1)C(O)=O	Pos
451	Shikimic Acid	OC1CC(=CC(O)C1O)C(O)=O	Pos
452	Salvianolic Acid B	OC(=O)C(CC1=CC(O)=C(O)C=C1)OC(=O)C=CC1=C2C(C(OC2=C(O)C=C1)C1=CC(O)=C(O)C=C1)C(=O)OC(CC1=CC(O)=C(O)C=C1)C(O)=O	Pos
453	Monomethyl Fumarate	COC(=O)C=CC(O)=O	Pos
454	Quinic Acid	OC1CC(O)(CC(O)C1O)C(O)=O	Pos
455	R-Lipoic Acid	OC(=O)CCCCC1CCSS1	Pos
456	Folic Acid	NC1=NC(=O)C2=NC(CNC3=CC=C(C=C3)C(=O)NC(CCC(O)=O)C(O)=O)=CN=C2N1	Pos
457	Neochebulic Acid	[H]C(CC(O)=O)(C(O)=O)C1([H])C2=C(C=C(O)C(O)=C2O)C(=O)OC1([H])C(O)=O	Pos
458	Chebulic Acid	[H]C(CC(O)=O)(C(O)=O)C1([H])C2=C(C=C(O)C(O)=C2O)C(=O)OC1([H])C(O)=O	Pos
459	Betaine	C[N+](C)(C)CC([O-])=O	Pos
460	Vitamin D	CC(C)CCCC(C)C1CCC2C(CCCC12C)=CC=C1CC(O)CCC1=C	Pos
461	Bufalin	CC12CCC3C(CCC4CC(O)CCC34C)C1(O)CCC2C1=COC(=O)C=C1	Pos
462	Arenobufagin	CC12C(CCC1(O)C1CCC3CC(O)CCC3(C)C1C(O)C2=O)C1=COC(=O)C=C1	Pos
463	Cinobufagin	CC(=O)OC1C2OC22C3CCC4CC(O)CCC4(C)C3CCC2(C)C1C1=COC(=O)C=C1	Pos
464	Carpesterol	CCC(CC(O)C(C)C1CCC2C3=CC(=O)C4C(C)C(CCC4(C)C3CCC12C)OC(=O)C1=CC=CC=C1)C(C)C	Pos
465	Polyphyllin D	CC1C2(CCC(C)CO2)OC2CC3C4CC=C5CC(CCC5(C)C4CCC3(C)C12O)OC1OC(CO)C(O)C(O)C1OC1OC(C)C(O)C(O)C1O	Pos
466	Polyphyllin I	CC1C2C(CC3C4CC=C5CC(CCC5(C)C4CCC23C)OC2OC(CO)C(OC3OC(CO)C(O)C3O)C(O)C2OC2OC(C)C(O)C(O)C2O)OC11CCC(C)CO1	Pos
467	Polyphyllin Ⅱ	CC1C2C(CC3C4CC=C5CC(CCC5(C)C4CCC23C)OC2OC(CO)C(OC3OC(CO)C(O)C3O)C(OC3OC(C)C(O)C(O)C3O)C2O)OC11CCC(C)CO1	Pos
468	Indioside I	CC1C2C(CC3C4CCC5CC(CCC5(C)C4CCC23C)OC2OC(CO)C(OC3OC(C)C(O)C(O)C3O)C(O)C2OC2OC(C)C(O)C(O)C2O)OC11CCC(C)CO1	Pos
469	Methylantcinate A	COC(=O)C(C)C(=C)CCC(C)C1CCC2C3=C(C(=O)CC12C)C1(C)CCC(=O)C(C)C1CC3	Pos
470	Anticin C	CC(CCC(=C)C(C)C(O)=O)C1CCC2C3=C(C(=O)CC12C)C1(C)CCC(=O)C(C)C1CC3O	Pos
471	Methylantcinate B	COC(=O)C(C)C(=C)CCC(C)C1CCC2C3=C(C(=O)CC12C)C1(C)CCC(=O)C(C)C1CC3=O	Pos
472	Phosphatidylcholine	CCCCCCCCCCCCCCCCCC(=O)OCC(COP([O-])(=O)OCC[N+](C)(C)C)OC(=O)CCCCCCCC=CCCCCCCCC	Pos
473	Oleic Acid	CCCCCCCCC=CCCCCCCCC(O)=O	Pos
474	Artemisinin	CC1CCC2C(C)C(=O)OC3OC4(C)CCC1C23OO4	Pos
475	Germacrone	CC(C)=C1CC=C(C)CCC=C(C)CC1=O	Pos
476	Dehydrocostus Lactone	C=C1CCC2C1C1OC(=O)C(=C)C1CCC2=C	Pos
477	Cantharidin	CC12C3CCC(O3)C1(C)C(=O)OC2=O	Pos
478	Norcantharidin	O=C1OC(=O)C2C3CCC(O3)C12	Pos
479	D-Limonene	CC(=C)C1CCC(C)=CC1	Pos
480	Bakuchiol	CC(C)=CCCC(C)(C=C)C=CC1=CC=C(O)C=C1	Pos
481	Retinoic Acid	CC(C=CC1=C(C)CCCC1(C)C)=CC=CC(C)=CC(O)=O	Pos
482	Triptolide	CC(C)C12OC1C1OC11C3(OC3CC3C4=C(CCC13C)C(=O)OC4)C2O	Pos
483	Andrographolide	CC1(CO)C(O)CCC2(C)C(CC=C3C(O)COC3=O)C(=C)CCC12	Pos
484	Taxol	CC(=O)OC1C2=C(C)C(CC(O)(C(OC(=O)C3=CC=CC=C3)C3C4(COC4CC(O)C3(C)C1=O)OC(C)=O)C2(C)C)OC(=O)C(O)C(NC(=O)C1=CC=CC=C1)C1=CC=CC=C1	Pos
485	Genipin	COC(=O)C1=COC(O)C2C1CC=C2CO	Pos
486	Geniposide	COC(=O)C1=COC(OC2OC(CO)C(O)C(O)C2O)C2C1CC=C2CO	Pos
487	Glycyrrhizin	CC1(C)C(CCC2(C)C1CCC1(C)C2C(=O)C=C2C3CC(C)(CCC3(C)CCC12C)C(O)=O)OC1OC(C(O)C(O)C1OC1OC(C(O)C(O)C1O)C(O)=O)C(O)=O	Pos
488	Saikosaponin D	CC1OC(OC2CCC3(C)C(CCC4(C)C3C=CC35OCC6(CCC(C)(C)CC36)C(O)CC45C)C2(C)CO)C(O)C(OC2OC(CO)C(O)C(O)C2O)C1O	Pos
489	Saikosaponin B2	CC1OC(OC2CCC3(C)C(CCC4(C)C3C=CC3=C5CC(C)(C)CCC5(CO)C(O)CC43C)C2(C)CO)C(O)C(OC2OC(CO)C(O)C(O)C2O)C1O	Pos
490	Glycyrrhetinic Acid	CC1(C)C(O)CCC2(C)C1CCC1(C)C2C(=O)C=C2C3CC(C)(CCC3(C)CCC12C)C(O)=O	Pos
491	Lupeol	CC(=C)C1CCC2(C)CCC3(C)C(CCC4C5(C)CCC(O)C(C)(C)C5CCC34C)C12	Pos
492	Kurarinone	COC1=CC(O)=C(CC(CC=C(C)C)C(C)=C)C2=C1C(=O)CC(O2)C1=C(O)C=C(O)C=C1	Pos
493	Norkurarinone	CC(C)=CCC(CC1=C(O)C=C(O)C2=C1OC(CC2=O)C1=C(O)C=C(O)C=C1)C(C)=C	Pos
494	Baicalin	OC1C(O)C(OC2=C(O)C(O)=C3C(=O)C=C(OC3=C2)C2=CC=CC=C2)OC(C1O)C(O)=O	Pos
495	Apigenin	OC1=CC=C(C=C1)C1=CC(=O)C2=C(O)C=C(O)C=C2O1	Pos
496	Puerarin	OCC1OC(C(O)C(O)C1O)C1=C(O)C=CC2=C1OC=C(C2=O)C1=CC=C(O)C=C1	Pos
497	Niacin	OC(=O)C1=CC=CN=C1	Pos
498	Stachydrine	C[N+]1(C)CCCC1C([O-])=O	Pos
499	Lycorine	OC1C=C2CCN3CC4=CC5=C(OCO5)C=C4C(C23)C1O	Pos
500	Dictamine	COC1=C2C=COC2=NC2=CC=CC=C12	Pos
501	Matrine	O=C1CCCC2C3CCCN4CCCC(CN12)C34	Pos
502	Oxymatrine	[O-][N+]12CCCC3CN4C(CCCC4=O)C(CCC1)C23	Pos
503	Arecoline	COC(=O)C1=CCCN(C)C1	Pos
504	Evodiamine	CN1C2N(CCC3=C2NC2=CC=CC=C32)C(=O)C2=CC=CC=C12	Pos
505	Tetrandrine	COC1=C2OC3=CC=C(CC4N(C)CCC5=CC(OC)=C(OC6=C7C(CC(C=C1)=C2)N(C)CCC7=CC(OC)=C6OC)C=C45)C=C3	Pos
506	Fangchinoline	CN1CCC2=CC(=C3C=C2[C@@H]1CC4=CC=C(C=C4)OC5=C(C=CC(=C5)C[C@H]6C7=C(O3)C(=C(C=C7CCN6C)OC)O)OC)OC	Pos
507	Vincristine	CCC1(O)CC2CN(C1)CCC1=C(NC3=CC=CC=C13)C(C2)(C(=O)OC)C1=C(OC)C=C2N(C=O)C3C4(CCN5CC=CC(CC)(C45)C(OC(C)=O)C3(O)C(=O)OC)C2=C1	Pos
508	Coptisine	C1OC2=C(O1)C=C1C(CC[N+]3=C1C=C1C=CC4=C(OCO4)C1=C3)=C2	Pos
509	Tetrahydropalmatine	COC1=C(OC)C=C2C3CC4=C(CN3CCC2=C1)C(OC)=C(OC)C=C4	Pos
510	Physcione	COC1=CC(O)=C2C(=O)C3=C(O)C=C(C)C=C3C(=O)C2=C1	Pos
511	Aloe Emodin	OCC1=CC(O)=C2C(=O)C3=C(C=CC=C3O)C(=O)C2=C1	Pos
512	Chrysophanol	CC1=CC(O)=C2C(=O)C3=C(C=CC=C3O)C(=O)C2=C1	Pos
513	Sennosides	OCC1OC(OC2=CC=CC3=C2C(=O)C2=C(C=C(C=C2O)C(O)=O)C3C2C3=C(C(OC4OC(CO)C(O)C(O)C4O)=CC=C3)C(=O)C3=C2C=C(C=C3O)C(O)=O)C(O)C(O)C1O	Pos
514	Bergapten	COC1=C2C=CC(=O)OC2=CC2=C1C=CO2	Pos
515	Isopsoralen	O=C1OC2=C(C=CC3=C2C=CO3)C=C1	Pos
516	Imperatorin	CC(C)=CCOC1=C2OC(=O)C=CC2=CC2=C1OC=C2	Pos
517	Osthole	COC1=C(CC=C(C)C)C2=C(C=CC(=O)O2)C=C1	Pos
518	Umbelliferone	OC1=CC2=C(C=C1)C=CC(=O)O2	Pos
519	Coumarin	O=C1OC2=CC=CC=C2C=C1	Pos
520	Podophyllotoxin	COC1=CC(=CC(OC)=C1OC)C1C2C(COC2=O)C(O)C2=CC3=C(OCO3)C=C12	Pos
521	Nordihydroguaiaretic Acid	CC(CC1=CC(O)=C(O)C=C1)C(C)CC1=CC(O)=C(O)C=C1	Pos
522	Dioscin	CC1C2C(CC3C4CC=C5CC(CCC5(C)C4CCC23C)OC2OC(CO)C(OC3OC(C)C(O)C(O)C3O)C(O)C2OC2OC(C)C(O)C(O)C2O)OC11CCC(C)CO1	Pos
523	Salvianolic Acid A	OC(=O)C(CC1=CC(O)=C(O)C=C1)OC(=O)C=CC1=C(C=CC2=CC(O)=C(O)C=C2)C(O)=C(O)C=C1	Pos
524	Gallic Acid	OC(=O)C1=CC(O)=C(O)C(O)=C1	Pos
525	Fumaric Acid	OC(=O)C=CC(O)=O	Pos
526	Colchicine	COC1=C(OC)C(OC)=C2C(CCC(NC(C)=O)C3=CC(=O)C(OC)=CC=C23)=C1	Pos
527	Anethole	C/C=C/C1=CC=C(C=C1)OC	Pos
528	Bupleuroside III	CC1OC(OC2CCC3(C)C(CCC4(C)C3C(O)=CC3=C5CC(C)(C)CCC5(CO)C(O)CC43C)C2(C)CO)C(O)C(OC2OC(CO)C(O)C(O)C2O)C1O	Pos
529	Bupleuroside VI	CC1OC(OC2CCC3(C)C(CCC4(C)C3C(C=O)C=C3C5CC(C)(C)CCC5(CO)C(O)CC43C)C2(C)CO)C(O)C(OC2OC(CO)C(O)C(O)C2O)C1O	Pos
530	Bupleuroside IX	COC1C=C2C3CC(C)(C)CCC3(CO)C(O)CC2(C)C2(C)CCC3C(C)(C)C(CCC3(C)C12)OC1OC(C)C(O)C(OC2OC(CO)C(O)C(O)C2O)C1O	Pos
531	Luteolin 7-O-(6''-O-Malonyl)-Glucoside	C1=CC(=C(C=C1C2=CC(=O)C3=C(C=C(C=C3O2)OC4C(C(C(C(O4)COC(=O)CC(=O)O)O)O)O)O)O)O	Pos
532	Scorzoneroside A	CC1C(C(C(C(O1)OC2CCC3(C(C2(C)CO)CCC4(C3C=CC5=C6CC(CCC6(C(CC54C)O)CO)(C)C(=O)OCC(C(C(COC7C(C(C(C(O7)CO)O)O)O)O)O)O)C)C)O)OC8C(C(C(C(O8)CO)O)O)O)O	Pos
533	Scorzoneroside B	CC1C(C(C(C(O1)OC2CCC3(C(C2(C)CO)CCC4(C3C=CC5=C6CC(CCC6(C(CC54C)O)CO)(C)C(=O)OCC(C(C(CO)O)O)O)C)C)O)OC7C(C(C(C(O7)CO)O)O)O)O	Pos
534	Saikosaponin C	CC1C(C(C(C(O1)OC2C(OC(C(C2O)O)OCC3C(C(C(C(O3)OC4CCC5(C(C4(C)CO)CCC6(C5C=CC78C6(CC(C9(C7CC(CC9)(C)C)CO8)O)C)C)C)O)O)O)CO)O)O)O	Pos
535	Oxyresveratrol	C1=CC(=C(C=C1O)O)C=CC2=CC(=CC(=C2)O)O	Pos
536	Ginkgolide B	CC1C(=O)OC2C1(C34C(=O)OC5C3(C2O)C6(C(C5)C(C)(C)C)C(C(=O)OC6O4)O)O	Pos
537	Ginkgolide A	CC1C(=O)OC2C1(C34C(=O)OC5C3(C2)C6(C(C5)C(C)(C)C)C(C(=O)OC6O4)O)O	Pos
538	Saikosaponin A	CC1OC(OC2CCC3(C)C(CCC4(C)C3C=CC35OCC6(CCC(C)(C)CC36)C(O)CC45C)C2(C)CO)C(O)C(OC2OC(CO)C(O)C(O)C2O)C1O	Pos
539	Asperilin	CC12CC3OC(=O)C(=C)C3CC1C(=C)CCC2O	Neg
540	13-Hydroxygermacrone	CC(CO)=C1CC=C(C)CCC=C(C)CC1=O	Neg
541	Elemol	CC(=C)C1CC(CCC1(C)C=C)C(C)(C)O	Neg
542	Zederone	CC1=COC2=C1C(=O)C1OC1(C)CCC=C(C)C2	Neg
543	Atractyloside	CC(C)CC(=O)OC1C(OC2CC(C3CCC45CC(CCC4C3(C)C2)C(=C)C5O)C(O)=O)OC(CO)C(OS(O)(=O)=O)C1OS(O)(=O)=O	Neg
544	Carboxy-Atractyloside	CC(C)CC(=O)OC1C(OC2CC3(C)C4CCC5CC4(CCC3C(C2)(C(O)=O)C(O)=O)C(O)C5=C)OC(CO)C(OS(O)(=O)=O)C1OS(O)(=O)=O	Neg
545	Atractyloside A	CC(C)(OC1OC(CO)C(O)C(O)C1O)C1CCC(O)(CO)C2CC(=O)C(C)(O)C2C1	Neg
546	Linifolin A	CC1CC2OC(=O)C(=C)C2C(OC(C)=O)C2(C)C1C=CC2=O	Neg
547	Tutin	CC(=C)C1C2OC(=O)C1C1(O)C3OC3C3(CO3)C1(C)C2O	Neg
548	2-Deoxo-2-(Acetyloxy)-9-Oxoageraphorone	[H]C12CC(OC(C)=O)C(C)=CC1([H])C(C(C)C)C(=O)CC2C	Neg
549	Coriamyrtin	CC(=C)C1C2CC3(C)C4(CO4)C4OC4C3(O)C1C(=O)O2	Neg
550	Geigerinin	CC1CC2OC(=O)C(=C)C2CC2(C)C(O)C(O)CC12	Neg
551	6Α-Hydroxy-2,3-Dihydroaromaticin	[H]C12CC(C)C3([H])CCC(=O)C3(C)C(O)C1([H])C(=C)C(=O)O2	Neg
552	Helenalin	CC1CC2OC(=O)C(=C)C2C(O)C2(C)C1C=CC2=O	Neg
553	Mexicanin I	CC1CC2OC(=O)C(=C)C2C(O)C2(C)C1C=CC2=O	Neg
554	Zedoarondiol	CC(C)=C1CC2C(CCC2(C)O)C(C)(O)CC1=O	Neg
555	Aerugidiol	CC(C)=C1CC2C(C)(O)CCC2(O)C(C)=CC1=O	Neg
556	Telekin	CC12CCCC(=C)C1(O)CC1C(C2)OC(=O)C1=C	Neg
557	Reynosin	CC12CCC3C(OC(=O)C3=C)C1C(=C)CCC2O	Neg
558	Santamarine	CC1=CCC(O)C2(C)CCC3C(OC(=O)C3=C)C12	Neg
559	Santonin	CC1C2CCC3(C)C=CC(=O)C(C)=C3C2OC1=O	Neg
560	9-Oxo-Agerophorone	[H]C12CC(=O)C(C)=CC1([H])C(C(C)C)C(=O)CC2C	Neg
561	Alantolactone	CC1CCCC2(C)CC3OC(=O)C(=C)C3C=C12	Neg
562	Α-Costol	CC1=CCCC2(C)CCC(CC12)C(=C)CO	Neg
563	Dihydropyrocurzerenone	CC1CCC2=C(C1)C1=C(OC=C1C)C=C2C	Neg
564	Pyrocurzerenone	CC1=COC2=C1C1=C(CCC(C)=C1)C(C)=C2	Neg
565	Isopulegone Epoxide	CC1CCC(C(=O)C1)C1(C)CO1	Neg
566	Menthol	CC(C)C1CCC(C)CC1O	Neg
567	Isopulegol	CC1CCC(C(O)C1)C(C)=C	Neg
568	Pulegol	CC1CCC(C(O)C1)=C(C)C	Neg
569	Menthone	CC(C)C1CCC(C)CC1=O	Neg
570	(R)-Pulegone	CC1CCC(=C(C)C)C(=O)C1	Neg
571	Piperitone	CC(C)C1CCC(C)=CC1=O	Neg
572	Menthofuran	CC1CCC2=C(C1)OC=C2C	Neg
573	Piperitenone	CC(C)=C1CCC(C)=CC1=O	Neg
574	Camphor	CC1(C)C2CCC1(C)C(=O)C2	Neg
575	Citral	CC(C)=CCCC(C)=CC=O	Neg
576	Vitamin A	CC(=CCO)C=CC=C(C)C=CC1=C(C)CCCC1(C)C	Neg
577	Triptophenolide	CC(C)C1=C(O)C2=C(C=C1)C1(C)CCC3=C(COC3=O)C1CC2	Neg
578	Triptonide	CC(C)C12OC1C1OC11C3(OC3CC3C4=C(CCC13C)C(=O)OC4)C2=O	Neg
579	Bafoudiosbulbins A	COC(=O)C1CC2CC3C4(C)CC(OC44CC(OC4=O)C13C(=O)O2)C1=COC=C1	Neg
580	8-Epidiosbulbin E Acetate	CC(=O)OC1CC2C(=O)OC(CC2(C)C2CC3CC(C12)C(=O)O3)C1=COC=C1	Neg
581	Bafoudiosbulbins B	OC12CCC34C5CC(CC3C1(COC4=O)CC(OC2=O)C1=COC=C1)OC5=O	Neg
582	Diosbulbin F	COC(=O)C1CC(O)CC2C1C(=O)CC1C(=O)OC(CC21C)C1=COC=C1	Neg
583	Diosbulbin A	COC(=O)C1CC(O)CC2C1C1CC3(OC(CC23C)C2=COC=C2)C(=O)O1	Neg
584	Diosbulbin C	CC12CC(OC11CC(OC1=O)C1C(CC(O)CC21)C(O)=O)C1=COC=C1	Neg
585	Teucrin A	CC1C(O)C2OC(=O)C3=C2C(CCC3)C11CC(OC1=O)C1=COC=C1	Neg
586	Disobulbin-D	CC12CC(OC(=O)C1CC(=O)C1C3CC(CC21)OC3=O)C1=COC=C1	Neg
587	Teuchamaedryn A	CC1CC2OC(=O)C3=C2C(CCC3)C11CC(OC1=O)C1=COC=C1	Neg
588	Diosbulbin B	CC12CC(OC11CC(OC1=O)C1C3CC(CC21)OC3=O)C1=COC=C1	Neg
589	Hyperforin	CC(C)C(=O)C12C(=O)C(CC=C(C)C)=C(O)C(CC=C(C)C)(CC(CC=C(C)C)C1(C)CCC=C(C)C)C2=O	Neg
590	Meliasenin B	CC(C)=CCCC1C2C(CC3(C)C4=CC(=O)C5C(C)(C)C(O)CCC5(C)C4CCC23C)OC1=O	Neg
591	Kulactone	CC(C)=CCCC1C2C(CC3(C)C4=CCC5C(C)(C)C(=O)CCC5(C)C4CCC23C)OC1=O	Neg
592	1-O-Tigloy-1-O-Debenzoylohchinal	[H]C12OCC3(C)C1C(C)(C(O)CC3([H])OC(C)=O)C1CC([H])(OCC)OC3CC(C(C)=C3C1(C)C2([H])OC(=O)C(C)=CC)C1=COC=C1	Neg
593	Trichilinin D	CC(=O)OC1CC2C3(C)C4C(OCC4(C)C(O)CC3OC(=O)C=CC3=CC=CC=C3)C(O)C2(C)C2=CCC(C3=COC=C3)C12C	Neg
594	Isotoosendanin	CC(=O)OC1CC(O)C23COC(O)C1(C)C2CC(O)C1(C)C2C(=O)CC(C4=COC=C4)C2(C)C(OC(C)=O)C(=O)C31	Neg
595	Esculentoside A	COC(=O)C1(C)CCC2(CCC3(C)C(=CCC4C5(C)CC(O)C(OC6COC(OC7OC(CO)C(O)C(O)C7O)C(O)C6O)C(C)(CO)C5CCC34C)C2C1)C(O)=O	Neg
596	Pomonic Acid	CC1CCC2(CCC3(C)C(=CCC4C5(C)CCC(=O)C(C)(C)C5CCC34C)C2C1(C)O)C(O)=O	Neg
597	Flavokawain B	COC1=CC(O)=C(C(=O)C=CC2=CC=CC=C2)C(OC)=C1	Neg
598	Bavachinin	COC1=C(CC=C(C)C)C=C2C(=O)CC(OC2=C1)C1=CC=C(O)C=C1	Neg
599	Deguelin	COC1=C(OC)C=C2C3C(COC2=C1)OC1=C(C=CC2=C1C=CC(C)(C)O2)C3=O	Neg
600	Rotenone	COC1=C(OC)C=C2C3C(COC2=C1)OC1=C(C=CC2=C1CC(O2)C(C)=C)C3=O	Neg
601	Pectolinarin	COC1=CC=C(C=C1)C1=CC(=O)C2=C(O)C(OC)=C(OC3OC(COC4OC(C)C(O)C(O)C4O)C(O)C(O)C3O)C=C2O1	Neg
602	Retusine	COC1=CC(O)=C2C(=O)C(OC)=C(OC2=C1)C1=CC(OC)=C(OC)C=C1	Neg
603	Wilforine	CC1CCC2=NC=CC=C2C(=O)OCC2(C)OC34C(OC(C)=O)C2C(OC(C)=O)C(OC(C)=O)C3(COC(C)=O)C(OC(C)=O)C(OC(=O)C2=CC=CC=C2)C(OC1=O)C4(C)O	Neg
604	Ephedrine	CNC(C)C(O)C1=CC=CC=C1	Neg
605	Chelidonine	CN1CC2=C(C=CC3=C2OCO3)C2C(O)CC3=CC4=C(OCO4)C=C3C12	Neg
606	Nitidine	COC1=C(OC)C=C2C(=C1)C=[N+](C)C1=C2C=CC2=CC3=C(OCO3)C=C12	Neg
607	Sanguinarine	C[N+]1=C2C3=CC4=C(OCO4)C=C3C=CC2=C2C=CC3=C(OCO3)C2=C1	Neg
608	Ricinine	COC1=C(C#N)C(=O)N(C)C=C1	Neg
609	Securinine	O=C1OC23CC(C=CC2=C1)N1CCCCC31	Neg
610	Pseudolycorine	COC1=C(O)C=C2C3C4N(CCC4=CC(O)C3O)CC2=C1	Neg
611	Dihydrolycorine	OC1CC2CCN3CC4=CC5=C(OCO5)C=C4C(C23)C1O	Neg
612	Narwedine	COC1=C2OC3CC(=O)C=CC33CCN(C)CC(C=C1)=C23	Neg
613	Papaverine	COC1=C(OC)C=C(CC2=NC=CC3=CC(OC)=C(OC)C=C23)C=C1	Neg
614	Heterophylline	COC(=O)C1=COC(C)C2CN3CCC4=C(NC5=C4C=C(OC)C=C5)C3CC12	Neg
615	Ajmaline	CCC1C2CC3C4N(C)C5=CC=CC=C5C44CC(C2C4O)N3C1O	Neg
616	Gelsemine	CN1CC2(C=C)C3CC4OCC3C1C2C41C(=O)NC2=CC=CC=C12	Neg
617	Tylophorine	COC1=C(OC)C=C2C(=C1)C1=C(CN3CCCC3C1)C1=CC(OC)=C(OC)C=C21	Neg
618	Cyclovirobuxin D	CNC(C)C1C(O)CC2(C)C3CCC4C5(CC35CCC12C)CCC(NC)C4(C)C	Neg
619	(-)-Pictamine	CCCCC=CC=CC1CCCC2CCC(OC(C)=O)C(C)N12	Neg
620	Codeine	COC1=C2OC3C(O)C=CC4C5CC(C=C1)=C2C34CCN5C	Neg
621	Morphine	CN1CCC23C4OC5=C(O)C=CC(CC1C2C=CC4O)=C35	Neg
622	Pilocarpine	CCC1C(CC2=CN=CN2C)COC1=O	Neg
623	Pelletierine	CC(=O)CC1CCCCN1	Neg
624	Muscarine	CC1OC(C[N+](C)(C)C)CC1O	Neg
625	Phalloidin	CC(O)C1NC(=O)C(C)NC(=O)C(CC(C)(O)CO)NC(=O)C2CC3=C(NC4=CC=CC=C34)SCC(NC1=O)C(=O)N1CC(O)CC1C(=O)NC(C)C(=O)N2	Neg
626	Chrysarobin	CC1=CC2=CC3=C(C(O)=CC=C3)C(O)=C2C(O)=C1	Neg
627	Chrysazin	OC1=CC=CC2=C1C(=O)C1=C(C=CC=C1O)C2=O	Neg
628	Alizarin	OC1=C(O)C2=C(C=C1)C(=O)C1=CC=CC=C1C2=O	Neg
629	1-Hydroxyanthraquinone	OC1=CC=CC2=C1C(=O)C1=CC=CC=C1C2=O	Neg
630	Polygonumnolide C2	CC1=CC(O)=C2C(=O)C3=C(O)C=C(O)C=C3C(C3C4=CC(C)=CC(O)=C4C(=O)C4=C(OC5OC(CO)C(O)C(O)C5O)C=C(O)C=C34)C2=C1	Neg
631	Emodin Dianthrone	CC1=CC(O)=C2C(=O)C3=C(O)C=C(O)C=C3C(C3C4=CC(C)=CC(O)=C4C(=O)C4=C(O)C=C(O)C=C34)C2=C1	Neg
632	Psoralidin	CC(C)=CCC1=C(O)C=C2OC(=O)C3=C(OC4=C3C=CC(O)=C4)C2=C1	Neg
633	Β-Asarone	COC1=CC(OC)=C(OC)C=C1C=CC	Neg
634	Safrole	C=CCC1=CC=C2OCOC2=C1	Neg
635	Estragole	COC1=CC=C(CC=C)C=C1	Neg
636	Timosaponin A3	CC1C2C(CC3C4CCC5CC(CCC5(C)C4CCC23C)OC2OC(CO)C(O)C(O)C2OC2OC(CO)C(O)C(O)C2O)OC11CCC(C)CO1	Neg
637	Cyprinol	CC(CCCC(CO)CO)C1CCC2C3C(O)CC4CC(O)CCC4(C)C3CC(O)C12C	Neg
638	Kavain	COC1=CC(=O)OC(C1)C=CC1=CC=CC=C1	Neg
639	Ampelopsin C	OC1=CC=C(C=C1)C1OC2=CC(O)=C3C(C(C4C(C5=CC=C(O)C=C5)C5=C(O)C=C(O)C=C5C1C2=C34)C1=CC(O)=CC(O)=C1)C1=CC=C(O)C=C1	Neg
640	Hemerocallin	CC(=O)C1=C(C)C=C2C=CC(=C(O)C2=C1O)C1=C(O)C2=C(O)C(C(C)=O)=C(C)C=C2C=C1	Neg
641	Naphthalene	C1=CC2=CC=CC=C2C=C1	Neg
642	Oxalicumone A	COC(=O)C(O)CC(O)(C1CC2=C(OC3=C(C(O)=CC(C)=C3)C2=O)S1)C(=O)OC	Neg
643	2-(Propan-2-Ylidene)Cyclohexanone	CC(C)=C1CCCCC1=O	Neg
644	3-Methylcyclo-Hexanone	CC1CCCC(=O)C1	Neg
645	Dihydrokavain	COC1=CC(=O)OC(CCC2=CC=CC=C2)C1	Neg
646	Usnic Acid	CC(=O)C1C(=O)C=C2OC3=C(C(C)=O)C(O)=C(C)C(O)=C3C2(C)C1=O	Neg
647	Vanillin	COC1=C(O)C=CC(C=O)=C1	Neg
648	Pyrogallic Acid	OC1=CC=CC(O)=C1O	Neg
649	Salicylic Acid	OC(=O)C1=CC=CC=C1O	Neg
650	Hydroxycitric Acid	OC(C(O)=O)C(O)(CC(O)=O)C(O)=O	Neg
651	Valeric Acid	CCCCC(O)=O	Neg
652	Senecioic Acid	CC(C)=CC(O)=O	Neg
653	Aristolochic Acid A	COC1=CC=CC2=C1C=C(C1=C2C2=C(OCO2)C=C1C(O)=O)[N+]([O-])=O	Neg
654	Chaulmoogric Acid	CCCCCC=CCC=CCCCCCCCC(O)=O	Neg
655	Eleostearic Acid	CCCCC=CC=CC=CCCCCCCCC(O)=O	Neg
656	Palmitic Acid	CCCCCCCCCCCCCCCC(O)=O	Neg
657	Hydnocarpic Acid	OC(=O)CCCCCCCCCCC1CCC=C1	Neg
658	Myristic Acid	CCCCCCCCCCCCCC(O)=O	Neg
659	Axillaridine A	CC(C1CCC2C3CCC4C(=O)C(NC(=O)C5=CC=CC=C5)=CCC4(C)C3CCC12C)N(C)C	Neg
660	3'-Acetylheliosupine	CC=C(C)C(=O)OC1CCN2CC=C(COC(=O)C(O)(C(C)OC(C)=O)C(C)(C)O)C12	Neg
661	7-Acetyllycopsamine	CC(C)C(O)(C(C)O)C(=O)OCC1=CCN2CCC(OC(C)=O)C12	Neg
662	Floridanine	CC(O)C1(O)CC(C)C(C)(OC(C)=O)C(=O)OCC2=CCN(C)CCC(OC1=O)C2=O	Neg
663	Florosenine	CC1OC11CC(C)C(C)(OC(C)=O)C(=O)OCC2=CCN(C)CCC(OC1=O)C2=O	Neg
664	Isoline	CCC1(O)CC(C)C(C)(OC(C)=O)C(=O)OCC2=CCN3CCC(OC1=O)C23	Neg
665	Senaetnine	CC=C1CC(C)C(C)(OC(C)=O)C(=O)OCC2=C3C(CC(=O)N3C=C2)OC1=O	Neg
666	Sceleratine	CC1C(C)C(O)(CO)C(=O)OC2CCN3CC=C(COC(=O)C1(C)O)C23	Neg
667	Axillarine	CC(C)C1C(O)C(O)(C(C)O)C(=O)OCC2=CCN3CCC(OC1=O)C23	Neg
668	Crosemperine	CC(C)C1C(C)C(C)(O)C(=O)OCC2=CC[N+]3(C)CCC(OC1=O)C23O	Neg
669	Emiline	CCC1CC(=C)C(C)(O)C(=O)OCC2=CC[N+]3(C)CCC(OC1=O)C23O	Neg
670	Swazine	CC1C(=C)C(=O)OC2CCN3CC=C(COC(=O)C(C)(O)C11CO1)C23	Neg
671	Doronenine	CC1CC(C)=CC(=O)OC2CCN3CC=C(COC(=O)C1(C)O)C23	Neg
672	Heleurine	COC(C)C(O)(C(C)C)C(=O)OCC1=CCN2CCCC12	Neg
673	Trachelanthamidine	OCC1CCN2CCCC12	Neg
674	Otonecine	CN1CCC(O)C(=O)C(CO)=CC1	Neg
675	Dehydrorectronecine	OCC1=C2C(O)CCN2C=C1	Neg
676	Fulvine	CC1C(=O)OCC2=CCN3CCC(OC(=O)C(C)C1(C)O)C23	Neg
677	Retusamine	CCC12C(C)C(C)(OC1=O)C(=O)OCC1=CC[N+]3(C)CCC(OC2=O)C13O	Neg
678	Othonecine	C[N+]12CCC(O)C1(O)C(CO)=CC2	Neg
679	Bulgarsenine	CC1CC(C)=CC(=O)OC2CCN3CCC(COC(=O)C1(C)O)C23	Neg
680	Retrorsine	CC=C1CC(C)C(O)(CO)C(=O)OCC2=CCN3CCC(OC1=O)C23	Neg
681	Retronecine	OCC1=CCN2CCC(O)C12	Neg
682	Doronine	CC(Cl)C1(O)CC(C)C(C)(OC(C)=O)C(=O)OCC2=CCN(C)CCC(OC1=O)C2=O	Neg
683	Petasitenine	CC1OC11CC(C)C(C)(O)C(=O)OCC2=CCN(C)CCC(OC1=O)C2=O	Neg
684	Riddelliine N-Oxide	CC=C1CC(=C)C(O)(CO)C(=O)OCC2=CC[N+]3([O-])CCC(OC1=O)C23	Neg
685	Incanine	CC(C)C1C(C)C(C)(O)C(=O)OCC2=CCN3CCC(OC1=O)C23	Neg
686	Senkirkine	CC=C1CC(C)C(C)(O)C(=O)OCC2=CCN(C)CCC(OC1=O)C2=O	Neg
687	Latifoline	CC=C(C)C(=O)OC1CCN2CC=C(COC(=O)C3(O)C(C)OC(=O)C3C)C12	Neg
688	Nemorensine	CC1CC2(C)CC(=O)OC3CCN4CCC(COC(=O)C1(C)O2)C34	Neg
689	Madurensine	CC=C1CC(C)C(C)(O)C(=O)OCC2=CCN3CC(OC1=O)C(O)C23	Neg
690	Trichodesmine	CC(C)C1C(=O)OC2CCN3CC=C(COC(=O)C(C)(O)C1(C)O)C23	Neg
691	Rosmarinine	CC=C1CC(C)C(C)(O)C(=O)OCC2C(O)CN3CCC(OC1=O)C23	Neg
692	Lindelofine	CC(C)C(O)(C(C)O)C(=O)OCC1CCN2CCCC12	Neg
693	Europine	COC(C)C(O)(C(=O)OCC1=CCN2CCC(O)C12)C(C)(C)O	Neg
694	Seneciphylline N-Oxide	CC=C1CC(=C)C(C)(O)C(=O)OCC2=CC[N+]3([O-])CCC(OC1=O)C23	Neg
695	Senecionine	CC=C1CC(C)C(C)(O)C(=O)OCC2=CCN3CCC(OC1=O)C23	Neg
696	Senecionine N-Oxide	CC=C1CC(C)C(C)(O)C(=O)OCC2=CC[N+]3([O-])CCC(OC1=O)C23	Neg
697	Hydroxysenkirkine	CC=C1CC(C)C(O)(CO)C(=O)OCC2=CC[N+]3(C)CCC(OC1=O)C23O	Neg
698	Riddelline	CC=C1CC(=C)C(O)(CO)C(=O)OCC2=CCN3CCC(OC1=O)C23	Neg
699	Clivorine	CC1C=C(C=C)C(=O)OC2CC[N+]3(C)CC=C(COC(=O)C1(C)OC(C)=O)C23[O-]	Neg
700	Heliotrine	COC(C)C(O)(C(C)C)C(=O)OCC1=CCN2CCC(O)C12	Neg
701	Syneilesine	CCC1C(O)C(C)C(C)(O)C(=O)OCC2=CCN(C)CCC(OC1=O)C2=O	Neg
702	Symlandine	CC=C(C)C(=O)OC1CCN2CC=C(COC(=O)C(O)(C(C)C)C(C)O)C12	Neg
703	Rivularine	CC=C(C)C(=O)OC1CCN2CC=C(CO)C12	Neg
704	Neoplatyphylline	CC=C1CC(C)C(C)(O)C(=O)OCC2CCN3CCC(OC1=O)C23	Neg
705	Supinine	CC(C)C(O)(C(C)O)C(=O)OCC1=CCN2CCCC12	Neg
706	Monocrotaline	CC1C(=O)OC2CCN3CC=C(COC(=O)C(C)(O)C1(C)O)C23	Neg
707	Monocrotaline N-Oxide	CC1C(=O)OC2CC[N+]3([O-])CC=C(COC(=O)C(C)(O)C1(C)O)C23	Neg
708	Crotalaburnine	CC=C1CC(C)C(C)(O)C(=O)OCC2=CCN3CC(O)C(OC1=O)C23	Neg
709	Acetylsenkirkine	CC=C1CC(C)C(C)(OC(C)=O)C(=O)OCC2=CCN(C)CCC(OC1=O)C2=O	Neg

## Sheet: Test set
Test set
ID	Compound	Smiles	Label	Predictied results
1	2-Methoxycinnamaldehyde	COC1=CC=CC=C1C=CC=O	Pos	Neg
2	Quercetin 5-O-Β-ᴅ-Glucopyranoside	[H]C1(OC2=C3C(=O)C(O)=C(OC3=CC(O)=C2)C2=CC(O)=C(O)C=C2)OC(CO)C(O)C(O)C1O	Pos	Pos
3	Saponarin	OCC1OC(OC2=C(C3OC(CO)C(O)C(O)C3O)C(O)=C3C(=O)C=C(OC3=C2)C2=CC=C(O)C=C2)C(O)C(O)C1O	Pos	Pos
4	Rutin	CC1OC(OCC2OC(OC3=C(OC4=CC(O)=CC(O)=C4C3=O)C3=CC(O)=C(O)C=C3)C(O)C(O)C2O)C(O)C(O)C1O	Pos	Pos
5	Icariin	COC1=CC=C(C=C1)C1=C(OC2OC(C)C(O)C(O)C2O)C(=O)C2=C(O1)C(CC=C(C)C)=C(OC1OC(CO)C(O)C(O)C1O)C=C2O	Pos	Pos
6	Troxerutin	CC1OC(OCC2OC(OC3=C(OC4=CC(OCCO)=CC(O)=C4C3=O)C3=CC(OCCO)=C(OCCO)C=C3)C(O)C(O)C2O)C(O)C(O)C1O	Pos	Pos
7	Garcinone E	CC(C)=CCC1=C(O)C=C2OC3=C(CC=C(C)C)C(O)=C(O)C(CC=C(C)C)=C3C(=O)C2=C1O	Pos	Pos
8	Isoquercetin	OCC1OC(OC2=C(OC3=CC(O)=CC(O)=C3C2=O)C2=CC(O)=C(O)C=C2)C(O)C(O)C1O	Pos	Pos
9	Catechin	OC1CC2=C(O)C=C(O)C=C2OC1C1=CC(O)=C(O)C=C1	Pos	Pos
10	(+)-Gallocatechin	OC1CC2=C(O)C=C(O)C=C2OC1C1=CC(O)=C(O)C(O)=C1	Pos	Pos
11	Catechin Gallate	OC1=CC(O)=C2CC(OC(=O)C3=CC(O)=C(O)C(O)=C3)C(OC2=C1)C1=CC(O)=C(O)C=C1	Pos	Pos
12	2-O-Glycosylisovitexin	OCC1OC(OC2C(O)C(O)C(CO)OC2C2=C(O)C=C3OC(=CC(=O)C3=C2O)C2=CC=C(O)C=C2)C(O)C(O)C1O	Pos	Pos
13	Irisquinone	CCCCCCC=CCCCCCCCCCC1=CC(=O)C=C(OC)C1=O	Pos	Pos
14	Mangiferin	OCC1OC(C(O)C(O)C1O)C1=C(O)C=C2OC3=CC(O)=C(O)C=C3C(=O)C2=C1O	Pos	Pos
15	4-Acetylantroquinonol B	COC1=C(OC)C(=O)C(C)C(CC=C(C)CCC=C(C)CC2CC(C)C(=O)O2)C1OC(C)=O	Pos	Pos
16	Dihydrotanshinone	CC1COC2=C1C(=O)C(=O)C1=C2C=CC2=C1C=CC=C2C	Pos	Pos
17	Nirtetralin	COCC1CC2=CC3=C(OCO3)C(OC)=C2C(C1COC)C1=CC(OC)=C(OC)C=C1	Pos	Pos
18	Interiotherin A	COC1=C2C(CC(C)C(C)C(OC(=O)C3=CC=CC=C3)C3=CC4=C(OCO4)C(OC)=C23)=CC2=C1OCO2	Pos	Pos
19	Schizantherin B	COC1=C(OC)C(OC)=C2C3C(C=C4OCOC4=C3OC)=CC(C)C(C)(O)C(OC(=O)C(C)=CC)C2=C1	Pos	Pos
20	Schisantherin D	COC1=C2C(CC(C)C(C)(O)C(OC(=O)C3=CC=CC=C3)C3=CC4=C(OCO4)C(OC)=C23)=CC2=C1OCO2	Pos	Pos
21	Pinoresinol	COC1=C(O)C=CC(=C1)C1OCC2C1COC2C1=CC(OC)=C(O)C=C1	Pos	Pos
22	Phillygenin	COC1=C(OC)C=C(C=C1)C1OCC2C1COC2C1=CC(OC)=C(O)C=C1	Pos	Pos
23	Crepidatin	COC1=CC(CCC2=CC(OC)=C(O)C=C2)=CC(OC)=C1OC	Pos	Pos
24	Arbutin	OCC1OC(OC2=CC=C(O)C=C2)C(O)C(O)C1O	Pos	Pos
25	Betacyanin	OCC1OC(OC2=C(O)C=C3C(CC(C([O-])=O)[N+]3=CC=C3CC(NC(=C3)C(O)=O)C(O)=O)=C2)C(O)C(O)C1O	Pos	Pos
26	Corynoline	CN1CC2=C(C=CC3=C2OCO3)C2(C)C(O)CC3=CC4=C(OCO4)C=C3C12	Pos	Neg
27	Homoharringtonine	COC(=O)CC(O)(CCCC(C)(C)O)C(=O)OC1C2C3=CC4=C(OCO4)C=C3CCN3CCCC23C=C1OC	Pos	Neg
28	4-(2-Formyl-5-Methoxy-1H-Pyrrol-1-Yl)Butanoic Acid	COC1=CC=C(C=O)N1CCCC(O)=O	Pos	Pos
29	Methyl 4-(2-Formyl-5-Methoxy-1H-Pyrrol-1- Yl)Butanoate	COC(=O)CCCN1C(OC)=CC=C1C=O	Pos	Neg
30	Kopsinine	COC(=O)C1CC23CCCN4CCC5(C24)C2=CC=CC=C2NC15CC3	Pos	Neg
31	Diaboline	CC(=O)N1C2C3C4CC5N(CCC25C2=CC=CC=C12)CC4=CCOC3O	Pos	Neg
32	Vasicinone	OC1CCN2C1=NC1=CC=CC=C1C2=O	Pos	Pos
33	Demethyleneberberine	COC1=C(OC)C2=C[N+]3=C(C=C2C=C1)C1=CC(O)=C(O)C=C1CC3	Pos	Pos
34	Palmatine	COC1=C(OC)C=C2C(CC[N+]3=C2C=C2C=CC(OC)=C(OC)C2=C3)=C1	Pos	Pos
35	Berberrubine	COC1=C(O)C2=C[N+]3=C(C=C2C=C1)C1=CC2=C(OCO2)C=C1CC3	Pos	Pos
36	Dehydrocavidine	COC1=C(OC)C=C2C3C(C)C4=C(CN3C=CC2=C1)C1=C(OCO1)C=C4	Pos	Pos
37	1-O-Β-D-Glucopyranosyl-(2S,3R,4E,8Z)-2-N-Palmitoyloctadecasphinga-4,8-Dienine	CCCCCCCCCCCCCCCC(=O)NC(COC1OC(CO)C(O)C(O)C1O)C(O)C=CCCC=CCCCCCCCCC	Pos	Pos
38	Xanthorrhizol	CC(CCC=C(C)C)C1=CC(O)=C(C)C=C1	Pos	Pos
39	Costunolide	CC1=CCCC(C)=CC2OC(=O)C(=C)C2CC1	Pos	Pos
40	Bilobanone	CC(C)CC1=CC(=CO1)C1CC=C(C)C(=O)C1	Pos	Neg
41	4,5-Dihydroblumenol	CC(O)C=CC12OC1(C)CC(O)C(O)C2(C)C	Pos	Neg
42	1Β--Hydroxy-10Β-H-Guaia-4,11-Dien-3-One	[H]C1(CCC(C)C2(O)CC(=O)C(C)=C2C1)C(C)=C	Pos	Neg
43	Artemisinic Acid	CC1CCC(C2C=C(C)CCC12)C(=C)C(O)=O	Pos	Neg
44	Achilline	CC1C2CCC(C)=C3C(C2OC1=O)C(C)=CC3=O	Pos	Neg
45	Parthenolide	CC1=CCCC2(C)OC2C2OC(=O)C(=C)C2CC1	Pos	Neg
46	Onitin	CC1=C(CCO)C(C)=C(O)C2=C1C(=O)C(C)(C)C2	Pos	Neg
47	Grosheimol	CC1C2C3OC(=O)C(=C)C3C(O)CC(=C)C2CC1=O	Pos	Neg
48	Cynaropicrin	OCC(=C)C(=O)OC1CC(=C)C2CC(O)C(=C)C2C2OC(=O)C(=C)C12	Pos	Neg
49	Β-Ionone	CC(=O)C=CC1=C(C)CCCC1(C)C	Pos	Pos
50	Albiflorin	CC12CC(O)C3CC1(OC1OC(CO)C(O)C(O)C1O)C3(COC(=O)C1=CC=CC=C1)C(=O)O2	Pos	Pos
51	Oridonin	CC1(C)CCC(O)C23COC(O)(C(O)C12)C12C(O)C(CCC31)C(=C)C2=O	Pos	Pos
52	Nodosin	CC1(C)CCC2OC(=O)C34CC(CC(O)C3C22COC(O)C12)C(=C)C4=O	Pos	Pos
53	Crocetin	CC(C=CC=C(C)C(O)=O)=CC=CC=C(C)C=CC=C(C)C(O)=O	Pos	Pos
54	Aucubin	OCC1OC(OC2OC=CC3C(O)C=C(CO)C23)C(O)C(O)C1O	Pos	Pos
55	Catalpol	OCC1OC(OC2OC=CC3C(O)C4OC4(CO)C23)C(O)C(O)C1O	Pos	Pos
56	Rehmannioside C	CC1(CC(O)C2C=COC(OC3OC(CO)C(O)C(O)C3O)C12)OC1OC(CO)C(O)C(O)C1O	Pos	Pos
57	Melittoside	OCC1OC(OC2OC=CC3(OC4OC(CO)C(O)C(O)C4O)C(O)C=C(CO)C23)C(O)C(O)C1O	Pos	Pos
58	Ginsenoside Ck	CC(C)=CCCC(C)(OC1OC(CO)C(O)C(O)C1O)C1CCC2(C)C1C(O)CC1C3(C)CCC(O)C(C)(C)C3CCC21C	Pos	Pos
59	Ginsenoside Rs4	CC(C)=CCC=C(C)C1CCC2(C)C1C(O)CC1C3(C)CCC(OC4OC(CO)C(O)C(O)C4OC4OC(COC(C)=O)C(O)C(O)C4O)C(C)(C)C3CCC21C	Pos	Pos
60	Nimbinin	CC(=O)OC1CC2C(C)(C)C(=O)C=CC2(C)C2CCC3(C)C(C(=O)C4OC34C12C)C1=COC=C1	Pos	Pos
61	Anticin A	CC(CCC(=C)C(C)C(O)=O)C1CCC2C3=C(C(=O)CC12C)C1(C)CCC(=O)C(C)C1CC3	Pos	Pos
62	Arjunolic Acid	CC1(C)CCC2(CCC3(C)C(=CCC4C5(C)CC(O)C(O)C(C)(CO)C5CCC34C)C2C1)C(O)=O	Pos	Pos
63	Camelliagenin C	CC1(C)CC(O)C2(CO)C(O)CC3(C)C(=CCC4C5(C)CCC(O)C(C)(CO)C5CCC34C)C2C1	Pos	Pos
64	2Β,30Β-Dihydroxy-3,4-Secofriedelolactone-27-Lactone	CC1C2CCC34C5CC(C)(CO)CCC5(C)CC(OC3=O)C4(C)C2CC2(C)C1CC(O)C(=O)OC2C	Pos	Pos
65	Arjungenin	CC1(C)CCC2(CCC3(C)C(=CCC4C5(C)CC(O)C(O)C(C)(CO)C5CCC34C)C2C1O)C(O)=O	Pos	Pos
66	Oleanolic Acid-28-O-Β-D-Glucopyranoside	[H]C12CC(C)(C)CCC1(CCC1(C)C2=CCC2([H])C3(C)CCC(O)C(C)(C)C3([H])CCC12C)C(=O)OC1OC(CO)C(O)C(O)C1O	Pos	Pos
67	Waltonitone	[H]C12CCC3(C)C([H])(CC=C4C5([H])C(C)C(C)CCC5(CO)CCC34C)C1(C)CCC(=O)C2(C)C	Pos	Pos
68	Ursolic Acid	CC1CCC2(CCC3(C)C(=CCC4C5(C)CCC(O)C(C)(C)C5CCC34C)C2C1C)C(O)=O	Pos	Pos
69	Corosolic Acid	CC1CCC2(CCC3(C)C(=CCC4C5(C)CC(O)C(O)C(C)(C)C5CCC34C)C2C1C)C(O)=O	Pos	Pos
70	Asiatic Acid	CC1CCC2(CCC3(C)C(=CCC4C5(C)CC(O)C(O)C(C)(CO)C5CCC34C)C2C1C)C(O)=O	Pos	Pos
71	Ganoderiol I	COC1CC2C(C)(C)C(=O)CCC2(C)C2=C1C1(C)C(O)CC(C(C)CCC=C(CO)CO)C1(C)CC2	Pos	Pos
72	Alisol F 24-Acetate	CC1CC(OC2CC3(C)C(CC(O)C4C5(C)CCC(=O)C(C)(C)C5CCC34C)=C12)C(OC(C)=O)C(C)(C)O	Pos	Pos
73	Alisol A 24-Acetate	CC(CC(O)C(OC(C)=O)C(C)(C)O)C1=C2CC(O)C3C4(C)CCC(=O)C(C)(C)C4CCC3(C)C2(C)CC1	Pos	Pos
74	Theasapogenol E	CC1(C)CC2C3=CCC4C5(C)CCC(O)C(C)(C=O)C5CCC4(C)C3(C)CC(O)C2(CO)C(O)C1O	Pos	Pos
75	Camelliagenin D	CC1(C)CC2C3=CCC4C5(C)CCC(O)C(C)(C=O)C5CCC4(C)C3(C)CC(O)C2(CO)C(O)C1O	Pos	Pos
76	Premnone A	COC(=O)CC(=C)C(=O)CC1(C)C(C)C(O)C(OC(=O)C=CC2=CC=CC=C2)C2(C)C1CCC=C2C	Pos	Pos
77	Cucurbitacin B	CC(=O)OC(C)(C)C=CC(=O)C(C)(O)C1C(O)CC2(C)C3CC=C4C(CC(O)C(=O)C4(C)C)C3(C)C(=O)CC12C	Pos	Pos
78	Neogambogic Acid	CC(C)=CCCC1(C)CC(O)C2=C(O)C3=C(OC45C6CC(C=C4C3=O)C(=O)C5(CC=C(C)C(O)=O)OC6(C)C)C(CC=C(C)C)=C2O1	Pos	Pos
79	3-(1,1-Dimethylallyl)- Xanthyletin	CC(C)(C=C)C1=CC2=CC3=C(OC(C)(C)C=C3)C=C2OC1=O	Pos	Pos
80	Praeruptorin D	CC=C(C)C(=O)OC1C(OC(=O)C(C)=CC)C(C)(C)OC2=C1C1=C(C=CC(=O)O1)C=C2	Pos	Pos
81	Bakuchicin	O=C1OC2=C(C=C1)C1=C(C=CO1)C=C2	Pos	Pos
82	6,7-Dimethyl-Coumarin	CC1=CC2=C(C=CC(=O)O2)C=C1C	Pos	Pos
83	Daphnetin 8-Methyl Ether	COC1=C(O)C=CC2=C1OC(=O)C=C2	Pos	Pos
84	Angelical	COC1=C(C=O)C=C2C=CC(=O)OC2=C1	Pos	Pos
85	6,7-Dimethylesculetin	COC1=C(OC)C=C2C=CC(=O)OC2=C1	Pos	Pos
86	Matsukaze Lactone	COC1=C(C2=C(C=CC(=O)O2)C=C1)C1=C(OC)C=C2OC(=O)C=CC2=C1	Pos	Pos
87	Wedelolactone	COC1=CC(O)=C2C3=C(C4=CC(O)=C(O)C=C4O3)C(=O)OC2=C1	Pos	Pos
88	Hydrangeside A	CC(CC=CCC(C)C(=O)OC1OC(OC2=CC=C3C=CC(=O)OC3=C2)C(O)C(O)C1O)C(=O)OCC1OC(OC2=CC3=C(C=CC(=O)O3)C=C2)C(CO)C(O)C1O	Pos	Pos
89	Tinosporic Acid	COC1=C(CC(C)O)C2=C3C(C(=O)C=C4OCOC5=CC(O)=C6OC(C(O)=O)=C(CC(C)O)C2=C6C5=C34)=C1O	Pos	Pos
90	Racemosic Acid	[H]C12OC3=C(C(O)=C(C(C)=CC(O)=O)C(O)=C3C1([H])OC([H])(CO)C(O)C2O)C1([H])OC(CO)C(O)C(O)C1O	Pos	Pos
91	1,4-Dicaffeoylquinic Acid	[H]C1(OC(=O)C=CC2=CC(O)=C(O)C=C2)C(O)CC(CC1O)(OC(=O)C=CC1=CC(O)=C(O)C=C1)C(O)=O	Pos	Pos
92	P-Anisic Acid	COC1=CC=C(C=C1)C(O)=O	Pos	Pos
93	Gardenia Yellow Pigment	OS(=O)(=O)C1=CC2=C(C=C1)C(=NNC1=CC=CC=C1)C(=O)C=C2	Pos	Pos
94	3,5-Di-O-Caffeoyl-Muco-Quinic Acid	OC1C(CC(O)(CC1OC(=O)C=CC1=CC(O)=C(O)C=C1)C(O)=O)OC(=O)C=CC1=CC(O)=C(O)C=C1	Pos	Pos
95	Isochlorogenic Acid A	OC1C(CC(O)(CC1OC(=O)C=CC1=CC(O)=C(O)C=C1)C(O)=O)OC(=O)C=CC1=CC(O)=C(O)C=C1	Pos	Pos
96	Tenacigenin B	CC(=O)C1CCC23OC22CCC4CC(O)CCC4(C)C2C(O)C(O)C13C	Pos	Pos
97	Ursodeoxycholic Acid	CC(CCC(O)=O)C1CCC2C3C(O)CC4CC(O)CCC4(C)C3CCC12C	Pos	Pos
98	Ergosterol	CC(C)C(C)C=CC(C)C1CCC2C3=CC=C4CC(O)CCC4(C)C3CCC12C	Pos	Pos
99	Stigmasterol	CCC(C=CC(C)C1CCC2C3CC=C4CC(O)CCC4(C)C3CCC12C)C(C)C	Pos	Pos
100	Cinobufotalin	CC(=O)OC1C2OC22C3CCC4(O)CC(O)CCC4(C)C3CCC2(C)C1C1=COC(=O)C=C1	Pos	Pos
101	Withaferin A	CC(C1CCC2C3CC4OC44C(O)C=CC(=O)C4(C)C3CCC12C)C1CC(C)=C(CO)C(=O)O1	Pos	Pos
102	Trillin	CC1C2C(CC3C4CC=C5CC(CCC5(C)C4CCC23C)OC2OC(CO)C(O)C(O)C2O)OC11CCC(C)CO1	Pos	Pos
103	Tigogenin	CC1C2C(CC3C4CCC5CC(O)CCC5(C)C4CCC23C)OC11CCC(C)CO1	Pos	Pos
104	3Beta-Hydroxyporiferast-5-En-7-One	CCC(CCC(C)C1CCC2C3C(CCC12C)C1(C)CCC(O)CC1=CC3=O)C(C)C	Pos	Pos
105	Anticin B	CC(CCC(=C)C(C)C(O)=O)C1CCC2C3=C(C(=O)CC12C)C1(C)CCC(=O)C(C)C1CC3=O	Pos	Pos
106	Antcin K	CC(CCC(=C)C(C)C(O)=O)C1CCC2C3=C(C(=O)CC12C)C1(C)CCC(O)C(C)(O)C1CC3O	Pos	Pos
107	Polygonin	CC1C2C(CC3C4CCC5CC(O)CC(O)C5(C)C4CCC23C)OC11CCC(C)CO1	Pos	Neg
108	Γ-Sitosterol	CCC(CCC(C)C1CCC2C3CC=C4CC(O)CCC4(C)C3CCC12C)C(C)C	Pos	Pos
109	Β-Sitosterol	CCC(CCC(C)C1CCC2C3CC=C4CC(O)CCC4(C)C3CCC12C)C(C)C	Pos	Pos
110	Artesunate	CC1CCC2C(C)C(OC(=O)CCC(O)=O)OC3OC4(C)CCC1C23OO4	Pos	Pos
111	Gossypol	CC(C)C1=C(O)C(O)=C(C=O)C2=C(O)C(=C(C)C=C12)C1=C(C)C=C2C(C(C)C)=C(O)C(O)=C(C=O)C2=C1O	Pos	Neg
112	Celastrol	CC1=C(O)C(=O)C=C2C1=CC=C1C2(C)CCC2(C)C3CC(C)(CCC3(C)CCC12C)C(O)=O	Pos	Pos
113	Dihydromyricetin	OC1C(OC2=CC(O)=CC(O)=C2C1=O)C1=CC(O)=C(O)C(O)=C1	Pos	Pos
114	Luteolin	OC1=CC(O)=C2C(=O)C=C(OC2=C1)C1=CC(O)=C(O)C=C1	Pos	Pos
115	Epigallocatechin Galate	OC1=CC(O)=C2CC(OC(=O)C3=CC(O)=C(O)C(O)=C3)C(OC2=C1)C1=CC(O)=C(O)C(O)=C1	Pos	Pos
116	Chelerythrine	COC1=C(OC)C2=C[N+](C)=C3C4=CC5=C(OCO5)C=C4C=CC3=C2C=C1	Pos	Neg
117	Camptothecin	CCC1(O)C(=O)OCC2=C1C=C1N(CC3=CC4=CC=CC=C4N=C13)C2=O	Pos	Pos
118	Piperine	O=C(C=CC=CC1=CC2=C(OCO2)C=C1)N1CCCCC1	Pos	Pos
119	Rutaecarpine	O=C1N2CCC3=C(NC4=CC=CC=C34)C2=NC2=CC=CC=C12	Pos	Pos
120	Berberine	COC1=C(OC)C2=C[N+]3=C(C=C2C=C1)C1=CC2=C(OCO2)C=C1CC3	Pos	Pos
121	Plumbagin	CC1=CC(=O)C2=C(C=CC=C2O)C1=O	Pos	Pos
122	Rhein	OC(=O)C1=CC(O)=C2C(=O)C3=C(C=CC=C3O)C(=O)C2=C1	Pos	Pos
123	Emodin	CC1=CC(O)=C2C(=O)C3=C(O)C=C(O)C=C3C(=O)C2=C1	Pos	Pos
124	Isoimperatorin	CC(C)=CCOC1=C2C=CC(=O)OC2=CC2=C1C=CO2	Pos	Pos
125	Psoralen	O=C1OC2=CC3=C(C=CO3)C=C2C=C1	Pos	Pos
126	Xanthotoxin	COC1=C2OC(=O)C=CC2=CC2=C1OC=C2	Pos	Pos
127	Chlorogenic Acid	OC1CC(O)(CC(OC(=O)C=CC2=CC(O)=C(O)C=C2)C1O)C(O)=O	Pos	Pos
128	Eugenol	COC1=C(O)C=CC(CC=C)=C1	Pos	Pos
129	Schisandrin B	COC1=C(OC)C(OC)=C2C(CC(C)C(C)CC3=CC4=C(OCO4)C(OC)=C23)=C1	Pos	Pos
130	2,3,5,4＇-Tetrahydroxy Stilbene-2-Ο-Β-D-Glucoside	OCC1OC(OC2=C(O)C=C(O)C=C2C=CC2=CC=C(O)C=C2)C(O)C(O)C1O	Pos	Pos
131	Gambogic Acid	CC(C)=CCCC1(C)OC2=C(C=C1)C(O)=C1C(=O)C3=CC4CC5C(C)(C)OC(CC=C(C)C(O)=O)(C4=O)C35OC1=C2CC=C(C)C	Pos	Pos
132	Jiocerebroside	CCCCCCCCCCCCCCC(O)C(=O)NC(COC1OC(CO)C(O)C(O)C1O)C(O)C=CCCC=CCCCCCCCCC	Pos	Pos
133	Bupleuroside XIII	CC1OC(OC2CCC3(C)C(CCC4(C)C5CC(O)C6(CO)CCC(C)(C)C=C6C5CC(O)C34)C2(C)CO)C(O)C(OC2OC(CO)C(O)C(O)C2O)C1O	Pos	Pos
134	Scorzoneroside C	CC1C(C(C(C(O1)OC2CCC3(C(C2(C)CO)CCC4(C3C=CC5=C6CC(CCC6(C(CC54C)O)CO)(C)C(=O)O)C)C)O)O)O	Pos	Pos
135	Neochlorogenic Acid	C1C(C(C(CC1(C(=O)O)O)OC(=O)C=CC2=CC(=C(C=C2)O)O)O)O	Pos	Pos
136	Hymenoxon	CC1CC2OC(=O)C(=C)C2CC2(C)C(O)OC(O)CC12	Neg	Neg
137	9-Oxo-10,11-Dehydroagerophorone	[H]C12CC(=O)C(C)=CC1([H])C(=C(C)C)C(=O)CC2C	Neg	Neg
138	Isomenthone	CC(C)C1CCC(C)CC1=O	Neg	Neg
139	(S)-Pulegone	CC1CCC(=C(C)C)C(=O)C1	Neg	Neg
140	Pipermethystine	CC(=O)OC1CN(C(=O)CCC2=CC=CC=C2)C(=O)C=C1	Neg	Pos
141	Α-Dichroine	OC1(CN2C=NC3=CC=CC=C3C2=O)CC2NCCCC2O1	Neg	Pos
142	Febrifugine	OC1CCCNC1CC(=O)CN1C=NC2=CC=CC=C2C1=O	Neg	Pos
143	1-Methyl-L-Tryptophan	CN1C=C(CC(N)C(O)=O)C2=CC=CC=C12	Neg	Pos
144	Astin B	CCC1NC(=O)CC(NC(=O)C(CO)NC(=O)C(NC(=O)C2C(Cl)C(Cl)CN2C1=O)C(C)O)C1=CC=CC=C1	Neg	Neg
145	Α-Asarone	COC1=CC(OC)=C(OC)C=C1C=CC	Neg	Neg
146	Acetyleugenol	COC1=C(OC(C)=O)C=CC(CC=C)=C1	Neg	Neg
147	Myristicin	COC1=CC(CC=C)=CC2=C1OCO2	Neg	Neg
148	Methyleugenol	COC1=CC=C(CC=C)C=C1OC	Neg	Neg
149	Methysticin	COC1=CC(=O)OC(C1)C=CC1=CC2=C(OCO2)C=C1	Neg	Pos
150	Linoleic Acid	CCCCCC=CCC=CCCCCCCCC(O)=O	Neg	Neg
151	Isoeleostearic Acid	CC(C)CC=CC=CC=CCCCCCCCC(O)=O	Neg	Neg
152	Parsonsine	CC(C)C1(O)CC(=O)OC(C)C(O)(C(C)C)C(=O)OCC2=CCN3CCC(OC1=O)C23	Neg	Neg
153	Uplandicine	CC(O)C(O)(C(=O)OCC1=CCN2CCC(OC(C)=O)C12)C(C)(C)O	Neg	Neg
154	Spartioidine	CC=C1CC(=C)C(C)(O)C(=O)OCC2=CCN3CCC(OC1=O)C23	Neg	Neg
155	Intermedine	CC(C)C(O)(C(C)O)C(=O)OCC1=CCN2CCC(O)C12	Neg	Neg
156	(+)-Cyanustine	CC(C)C(O)(C(C)O)C(=O)OCC1=CCN2CCCC12	Neg	Neg
157	7-Angelylretronecine	CC=C(C)C(=O)OC1CCN2CC=C(CO)C12	Neg	Neg
158	Adonifoline	CC1OCC23CC1(O)C(=O)OC1CCN4CC=C(COC(=O)C2(C)O3)C14	Neg	Neg
159	Otosenine	CC1OC11CC(C)C(C)(O)C(=O)OCC2=CCN(C)CCC(OC1=O)C2=O	Neg	Neg
160	Echinatine	CC(C)C(O)(C(C)O)C(=O)OCC1=CCN2CCC(O)C12	Neg	Neg
161	Indicine	CC(C)C(O)(C(C)O)C(=O)OCC1=CCN2CCC(O)C12	Neg	Neg
162	Retrorsine N-Oxide	CC=C1CC(C)C(O)(CO)C(=O)OCC2=CC[N+]3([O-])CCC(OC1=O)C23	Neg	Neg
163	Platyphylline	CC=C1CC(C)C(C)(O)C(=O)OCC2CCN3CCC(OC1=O)C23	Neg	Neg
164	Jacobine	CC1OC11CC(C)C(C)(O)C(=O)OCC2=CCN3CCC(OC1=O)C23	Neg	Neg
165	Jacoline	CC(O)C1(O)CC(C)C(C)(O)C(=O)OCC2=CCN3CCC(OC1=O)C23	Neg	Neg
166	Jaconine	CC(Cl)C1(O)CC(C)C(C)(O)C(=O)OCC2=CCN3CCC(OC1=O)C23	Neg	Neg
167	Jacozine	CC1OC11CC(=C)C(C)(O)C(=O)OCC2=CCN3CCC(OC1=O)C23	Neg	Neg
168	Echimidine	CC=C(C)C(=O)OC1CCN2CC=C(COC(=O)C(O)(C(C)O)C(C)(C)O)C12	Neg	Neg
169	Rinderine	CC(C)C(O)(C(C)O)C(=O)OCC1=CCN2CCC(O)C12	Neg	Neg
170	Viridiflorine	CC(C)C(O)(C(C)O)C(=O)OCC1CCN2CCCC12	Neg	Neg
171	(-)-Lasiocarpine	COC(C)C(O)(C(=O)OCC1=CCN2CCC(OC(=O)C(C)=CC)C12)C(C)(C)O	Neg	Neg
172	Nilgirine	CC=C1CC(C)C(O)C(=O)OCC2=C3C(CCN3CC2)OC1=O	Neg	Neg
173	Sarracine	CC=C(C)C(=O)OC1CCN2CCC(COC(=O)C(CO)=CC)C12	Neg	Neg
174	Lycopsamine	CC(C)C(O)(C(C)O)C(=O)OCC1=CCN2CCC(O)C12	Neg	Neg
175	Dehydromonocrotaline	CC1C(=O)OC2CCN3C=CC(COC(=O)C(C)(O)C1(C)O)=C23	Neg	Neg
176	Ligularidine	CC=C1CC(C)C(C)(OC(C)=O)C(=O)OCC2=CCN(C)CCC(OC1=O)C2=O	Neg	Neg
177	Ligularine	CC=C1C(OC(C)=O)C(C)C(C)(OC(C)=O)C(=O)OCC2=CC[N+]3(C)CCC(OC1=O)C23O	Neg	Neg
178	Symphytine	CC=C(C)C(=O)OC1CCN2CC=C(COC(=O)C(O)(C(C)C)C(C)O)C12	Neg	Neg

## Sheet: Molecular descriptor
ID	Feature
1	AMR
2	nN
3	AATS0m
4	AATS1e
5	AATS7p
6	AATS0i
7	AATS2i
8	AATS2s
9	ATSC8v
10	ATSC1p
11	ATSC5s
12	AATSC0v
13	AATSC1p
14	AATSC1s
15	MATS1e
16	MATS1s
17	GATS1c
18	GATS4c
19	GATS5c
20	GATS1e
21	GATS5e
22	GATS1p
23	GATS5p
24	GATS1s
25	GATS4s
26	nBase
27	BCUTw.1h
28	SpMax1_Bhm
29	SpMin1_Bhv
30	SpMin3_Bhe
31	SpMax1_Bhp
32	SpMax1_Bhs
33	SpMax2_Bhs
34	SpMin1_Bhs
35	SpMin2_Bhs
36	SpMin5_Bhs
37	SCH.6
38	VCH.5
39	SC.6
40	AVP.7
41	CrippenLogP
42	nwHBa
43	SHBd
44	SHBint3
45	SHdsCH
46	SssssC
47	SsssN
48	SdO
49	minHBint3
50	minssssC
51	mindO
52	maxHBd
53	maxHBa
54	maxHBint3
55	maxHdsCH
56	ETA_dBetaP
57	IC2
58	BIC0
59	BIC2
60	BIC3
61	ZMIC4
62	nAtomP
63	MDEC.12
64	MDEC.23
65	MLFER_A
66	MLFER_E
67	piPC8
68	R_TpiPCTPC
69	PetitjeanNumber
70	nT6Ring
71	nF8HeteroRing
72	nT5HeteroRing
73	nT6HeteroRing
74	RotBtFrac
75	GGI7
76	JGI4
77	JGI7
78	JGI9
79	SRW9
80	XLogP
