# Supplementary material for: Identification of hepatoprotective traditional Chinese medicines based on the structure–activity relationship, molecular network, and machine learning techniques
Source: Front Pharmacol. 2022 Aug 29;13:969979. doi: 10.3389/fphar.2022.969979 (PMC9465166; doi:10.3389/fphar.2022.969979)
Supplement: Supplementary file 1 [file DataSheet1.ZIP › Supplementary file 2.xlsx]

## Sheet: Hepatoprotective TCMs
List of 205 hepatoprotective TCMs
ID	Pin yin name	Latin name	Efficacy category
1	Bu zha ye	Microctis folium	External medicinal (Draw out toxin, resolve putridity)
2	Ju ju	Cichorii herba cichorii radix	External medicinal (Draw out toxin, resolve putridity)
3	Mu mian hua	Gossampini flos	External medicinal (Draw out toxin, resolve putridity)
4	Cang zhu	Atractylodis rhizoma	Dampness removing drugs
5	Hou po	Magnoliae officinalis cortex	Dampness removing drugs
6	Sha ren	Amomi fructus	Dampness removing drugs
7	Da suan	Allii sativi bulbus	Medicinal for detoxification、parasiticide、drying dampness and relieving itching
8	She chuang zi	Cnidii fructus	Medicinal for detoxification、parasiticide、drying dampness and relieving itching
9	Niu huang	Bovis calculus	Resuscitative medicinal
10	Chen pi	Citri reticulatae pericarpium	Qi regulating drugs
11	Dao dou	Canavaliae semen	Qi regulating drugs
12	Huang shan yao	Dioscorea panthaicae rhizoma	Qi regulating drugs
13	Li zhi he	Litchi semen	Qi regulating drugs
14	Mu xiang	Aucklandiae radix	Qi regulating drugs
15	Tu mu xiang	Inulae radix	Qi regulating drugs
16	Wu yao	Linderae radix	Qi regulating drugs
17	Xiang fu	Cyperi rhizoma	Qi regulating drugs
18	Yan hu suo	Corydalis rhizoma	Qi regulating drugs
19	Yu zhi zi	Akebiae fructus	Qi regulating drugs
20	Zhi qiao	Aurantii fructus	Qi regulating drugs
21	Che qian cao	Plantaginis herba	Diuretic dampness excreting drugs
22	Di fu zi	Kochiae fructus	Diuretic dampness excreting drugs
23	Yi yi ren	Coicis semen	Diuretic dampness excreting drugs
24	Ze xie	Alismatis rhizoma	Diuretic dampness excreting drugs
25	Zhu ling	Polyporus	Diuretic dampness excreting drugs
26	Hu zhang	Polygoni cuspidati rhizoma et radix	Diuretic dampness excreting drugs
27	Ji gu cao	Abri herba	Diuretic dampness excreting drugs
28	Yin chen	Artemisiae scopariae herba	Diuretic dampness excreting drugs
29	Fu ling	Poria	Diuretic dampness excreting drugs
30	Gou teng	Uncariae ramulus cum uncis	Liver-pacifying wind-extinguishing medicinal
31	Ji li	Tribuli fructus	Liver-pacifying wind-extinguishing medicinal
32	Luo bu ma ye	Apocyni veneti folium	Liver-pacifying wind-extinguishing medicinal
33	Tian ma	Gastrodiae rhizoma	Liver-pacifying wind-extinguishing medicinal
34	Hu ji sheng	Visci herba	Wind damp dispelling drugs
35	Chuan shan long	Dioscoreae nipponicae rhizoma	Wind damp dispelling drugs
36	Fang ji	Stephaniae tetrandrae radix	Wind damp dispelling drugs
37	Qin jiao	Gentianae macrophyllae radix	Wind damp dispelling drugs
38	Sang zhi	Mori ramulus	Wind damp dispelling drugs
39	Lao guan cao	Erodii herba geranii herba	Wind damp dispelling drugs
40	Liang tou jian	Anemones raddeanae rhizoma	Wind damp dispelling drugs
41	Mu gua	Chaenomelis fructus	Wind damp dispelling drugs
42	Wei ling xian	Clematidis radix et rhizoma	Wind damp dispelling drugs
43	Jin ying zi	Rosae laevigatae fructus	Astringent medicinal
44	Lian zi xin	Nelumbinis plumula	Astringent medicinal
45	Shan zhu yu	Corni fructus	Astringent medicinal
46	He zi	Chebulae fructus	Astringent medicinal
47	Rou dou kou	Myristicae semen	Astringent medicinal
48	Shi liu pi	Granati pericarpium	Astringent medicinal
49	Wu wei zi	Schisandrae chinensis fructus	Astringent medicinal
50	Wu zhu yu	Euodiae fructus	Warming interior drugs
51	Xiao hui xiang	Foeniculif fructus	Warming interior drugs
52	Fu zi	Aconiti lateralis radix praeparaia	Warming interior drugs
53	Rou gui	Cinnamomi cortex	Warming interior drugs
54	Bi bo	Piperislongifructus	Warming interior drugs
55	Gan jiang	Zingiberis rhizoma	Warming interior drugs
56	Hua jiao	Zanthoxyli pericarpium	Warming interior drugs
57	Lai fu zi	Raphani semen	Digestants
58	Shan zha	Crataegi fructus	Digestants
59	Da huang	Rhei radix et rhizoma	Purgative medicinal
60	Lu hui	Aloe	Purgative medicinal
61	Jing da ji	Euphorbiae pekinensis radix	Purgative medicinal
62	Juan bai	Selaginellae herba	Hemostatic medicinal
63	Qian cao	Rubiae radix et rhizoma	Hemostatic medicinal
64	San qi	Notoginseng radix et rhizoma	Hemostatic medicinal
65	Bai mao gen	Imperatae rhizoma	Hemostatic medicinal
66	Di yu	Sanguisorbae radix	Hemostatic medicinal
67	Bai ji	Bletillae rhizoma	Hemostatic medicinal
68	Song hua fen	Pini pollen	Hemostatic medicinal
69	Xian he cao	Agrimoniae herba	Hemostatic medicinal
70	Ai ye	Artemisiae argyi folium	Hemostatic medicinal
71	Bai zhu	Atractylodis macrocephalae rhizoma	Tonifying medicinal
72	Ci wu jia	Acanthopanacis senticosi radix et rhizoma seu caulis	Tonifying medicinal
73	Da zao	Jujubae fructus	Tonifying medicinal
74	Dang shen	Codonopsisradix	Tonifying medicinal
75	Gan cao	Glycyrrhizae radix et rhizoma	Tonifying medicinal
76	Hong jing tian	Rhodiolae crenulatae radix et rhizoma	Tonifying medicinal
77	Hong qi	Hedysari radix	Tonifying medicinal
78	Huang qi	Astragali radix	Tonifying medicinal
79	Ling zhi	Ganoderma	Tonifying medicinal
80	Ren shen	Ginseng radix et rhizoma	Tonifying medicinal
81	Shan yao	Dioscoreae rhizoma	Tonifying medicinal
82	Zhu jie shen	Panacis japonici rhizoma	Tonifying medicinal
83	Bai shao	Paeoniae radix alba	Tonifying medicinal
84	Dang gui	Angelicae sinensis radix	Tonifying medicinal
85	He shou wu	Polygoni multiflori radix	Tonifying medicinal
86	Shu di huang	Rehmanniae radix praeparata	Tonifying medicinal
87	Bu gu zhi	Psoraleae fructus	Tonifying medicinal
88	Dong chong xia cao	Cordyceps	Tonifying medicinal
89	Du zhong	Eucommiae cortex	Tonifying medicinal
90	Rou cong rong	Cistanches herba	Tonifying medicinal
91	Sha yuan zi	Astragali complanati semen	Tonifying medicinal
92	Tu si zi	Cuscutae semen	Tonifying medicinal
93	Xu duan	Dipsaci radix	Tonifying medicinal
94	Yin yang huo	Epimedii folium	Tonifying medicinal
95	Bei sha shen	Glehniae radix	Tonifying medicinal
96	Chu shi zi	Broussonetiae fructus	Tonifying medicinal
97	Gou qi zi	Lycii fructus	Tonifying medicinal
98	Hei dou	Sojae semen nigrum	Tonifying medicinal
99	Huang jing	Polygonati rhizoma	Tonifying medicinal
100	Mo han lian	Ecliptae herba	Tonifying medicinal
101	Nan sha shen	Adenophorae radix	Tonifying medicinal
102	Nv zhen zi	Ligustri lucidi fructus	Tonifying medicinal
103	Sang shen	Mori fructus	Tonifying medicinal
104	Shi hu	Dendrobii caulis	Tonifying medicinal
105	Tian dong	Asparagi radix	Tonifying medicinal
106	Ban xia	Pinelliae rhizoma	Expectorant antitussive antiasthmetics
107	Hai zao	Sargassum	Expectorant antitussive antiasthmetics
108	Jie geng	Platycodonis radix	Expectorant antitussive antiasthmetics
109	Sha ji	Hippophae fructus	Expectorant antitussive antiasthmetics
110	Tian nan xing	Arisaematis rhizoma	Expectorant antitussive antiasthmetics
111	Tu bei mu	Bolbostemmatis rhizoma	Expectorant antitussive antiasthmetics
112	Zao jiao ci	Gleditsiae spina	Expectorant antitussive antiasthmetics
113	Bai guo	Ginkgo semen	Expectorant antitussive antiasthmetics
114	Bai qu cai	Chelidonii herba	Expectorant antitussive antiasthmetics
115	Ku xing ren	Armeniacae semen amarum	Expectorant antitussive antiasthmetics
116	Pi pa ye	Eriobotryae folium	Expectorant antitussive antiasthmetics
117	Yin xing ye	Ginkgo folium	Expectorant antitussive antiasthmetics
118	Zi su zi	Perillae fructus	Expectorant antitussive antiasthmetics
119	Dan shen	Salviae miltiorrhizae radix et rhizoma	Blood activating stasis removing drugs
120	Hong hua	Carthami flos	Blood activating stasis removing drugs
121	Ji xue teng	Spatholobi caulis	Blood activating stasis removing drugs
122	Ma bian cao	Verbenae herba	Blood activating stasis removing drugs
123	Niu xi	Achyranthis bidentatae radix	Blood activating stasis removing drugs
124	Tao ren	Persicaese men	Blood activating stasis removing drugs
125	Xi hong hua	Croci stigma	Blood activating stasis removing drugs
126	Yi mu cao	Leonur iherba	Blood activating stasis removing drugs
127	Ze lan	Lycopi herba	Blood activating stasis removing drugs
128	Xue jie	Draconis sanguis	Blood activating stasis removing drugs
129	Dong ling cao	Rabdosiae rubescentis herba	Blood activating stasis removing drugs
130	Chuan xiong	Chuanxiong rhizoma	Blood activating stasis removing drugs
131	Jiang huang	Curcumae longae rhizoma	Blood activating stasis removing drugs
132	Ru xiang	Olibanum	Blood activating stasis removing drugs
133	Shan zha ye	Crataegi folium	Blood activating stasis removing drugs
134	Yu jin	Curcumae radix	Blood activating stasis removing drugs
135	Ban mao	Mylabris	Blood activating stasis removing drugs
136	E zhu	Curcumae rhizoma	Blood activating stasis removing drugs
137	San leng	Sparganii rhizoma	Blood activating stasis removing drugs
138	Shui hong hua zi	Polygoni orientalis fructus	Blood activating stasis removing drugs
139	Er cha	Catechu	Blood activating stasis removing drugs
140	Chai hu	Bupleuri radix	Diaphoretics
141	Ju hua	Chrysanthemi flos	Diaphoretics
142	Man jing zi	Viticis fructus	Diaphoretics
143	Mu jing ye	Viticis negundo folium	Diaphoretics
144	Mu zei	Equiseti hiemalis herba	Diaphoretics
145	Niu bang zi	Arctii fructus	Diaphoretics
146	Sang ye	Mori folium	Diaphoretics
147	Sheng ma	Cimicifugae rhizoma	Diaphoretics
148	Bai zhi	Angelicae dahuricae radix	Diaphoretics
149	Deng zhan xi xin	Erigerontis herba	Diaphoretics
150	Ge gen	Puerariae lobatae radix	Diaphoretics
151	Sheng jiang	Zingiberis rhizoma recens	Diaphoretics
152	Xin yi	Magnoliae flos	Diaphoretics
153	Zi su ye	Perillae folium	Diaphoretics
154	Bai tou weng	Pulsatillae radix	Antipyretics
155	Ban lan gen	Isatidis radix	Antipyretics
156	Ban bian lian	Lobeliae chinensis herba	Antipyretics
157	Ban zhi lian	Scutellariae barbatae herba	Antipyretics
158	Chuan xin lian	Andrographis herba	Antipyretics
159	Chui pen cao	Sedi herba	Antipyretics
160	Da qing ye	Isatidis folium	Antipyretics
161	Di jin cao	Euphorbiae humifusae herba	Antipyretics
162	Gong lao mu	Mahoniae caulis	Antipyretics
163	He ye	Nelumbinis folium	Antipyretics
164	Ji xue cao	Centellae herba	Antipyretics
165	Jin yin hua	Lonicerae japonicae flos	Antipyretics
166	Lian qiao	Forsythiae fructus	Antipyretics
167	Lou lu	Rhapontici radix	Antipyretics
168	Ma chi xian	Portulacae herba	Antipyretics
169	Mao zhua cao	Ranunculi ternati radix	Antipyretics
170	Mu hu die	Oroxyli semen	Antipyretics
171	Qian li guang	Senecionis scandentis hebra	Antipyretics
172	Qing dai	Indigo naturalis	Antipyretics
173	Quan shen	Bistortae rhizoma	Antipyretics
174	Shan dou gen	Sophorae tonkinensis radix et rhizoma	Antipyretics
175	Shui fei ji	Silybi fructus	Antipyretics
176	Tu fu ling	Smilacis glabrae rhizoma	Antipyretics
177	Ya dan zi	Bruceae fructus	Antipyretics
178	Ye ju hua	Chrysanthemi indici flos	Antipyretics
179	Yu gan zi	Phyllanthi fructus	Antipyretics
180	Yu xing cao	Houttuyniae herba	Antipyretics
181	Chong lou	Paridis rhizoma	Antipyretics
182	Gang ban gui	Polygoni perfoliati herba	Antipyretics
183	Chi shao	Paeoniae radix rubra	Antipyretics
184	Di huang	Rehmanniae radix	Antipyretics
185	Mu dan pi	Moutan cortex	Antipyretics
186	Xuan shen	Scrophulariae radix	Antipyretics
187	Zi cao	Arnebiae radix	Antipyretics
188	Dan zhu ye	Lophatheri herba	Antipyretics
189	Jue ming zi	Cassiae semen	Antipyretics
190	Lu gen	Phragmitis rhizoma	Antipyretics
191	Mi meng hua	Buddlejae flos	Antipyretics
192	Qing xiang zi	Celosiae semen	Antipyretics
193	Tian hua fen	Trichosanthis radix	Antipyretics
194	Xia ku cao	Prunellae spica	Antipyretics
195	Zhi mu	Anemarrhe naerhizoma	Antipyretics
196	Zhi zi	Gardeniae fructus	Antipyretics
197	Bai xian pi	Dictamni cortex	Antipyretics
198	Huang bai	Phellodendri chinensis cortex	Antipyretics
199	Huang lian	Coptidis rhizoma	Antipyretics
200	Huang qin	Scutellariae radix	Antipyretics
201	Ku shen	Sophorae flavescentis radix	Antipyretics
202	Long dan	Gentianae radix et rhizoma	Antipyretics
203	Qin pi	Fraxini cortex	Antipyretics
204	Hu huang lian	Picrorhizae rhizoma	Antipyretics
205	Qing hao	Artemisiae annuae herba	Antipyretics

## Sheet: Hepatotoxic TCMs
List of 132 hepatotoxic TCMs
ID	Pin yin name	Latin name	Efficacy category
1	He huan pi	Albiziae cortex	Tranguilizing medicinal
2	Bi ma zi	Ricini semen	External medicinal (Draw out toxin, resolve putridity)
3	Cang zhu	Atractylodis rhizoma	Dampness removing drugs
4	Pei lan	Eupatorii herba	Dampness removing drugs
5	Shi chang pu	Acori tatarinowii rhizoma	Resuscitative medicinal
6	Chuan lian zi	Toosendan fructus	Qi regulating drugs
7	Huang shan yao	Dioscorea panthaicae rhizoma	Qi regulating drugs
8	Mu xiang	Aucklandiae radix	Qi regulating drugs
9	Xiang fu	Cyperi rhizoma	Qi regulating drugs
10	Yan hu suo	Corydalis rhizoma	Qi regulating drugs
11	Chuan mu tong	Clematidis armandii caulis	Diuretic dampness excreting drugs
12	Hei zhong cao zi	Nigellae semen	Diuretic dampness excreting drugs
13	Jin qian cao	Lysimachiae herba	Diuretic dampness excreting drugs
14	Mu tong	Akebiae caulis	Diuretic dampness excreting drugs
15	Ze xie	Alismatis rhizoma	Diuretic dampness excreting drugs
16	Hu zhang	Polygoni cuspidati rhizoma et radix	Diuretic dampness excreting drugs
17	Ji gu cao	Abri herba	Diuretic dampness excreting drugs
18	Yin chen	Artemisiae scopariae herba	Diuretic dampness excreting drugs
19	Fu ling	Poria	Diuretic dampness excreting drugs
20	Gou teng	Uncariae ramulus cum uncis	Liver-pacifying wind-extinguishing medicinal
21	Ji li	Tribuli fructus	Liver-pacifying wind-extinguishing medicinal
22	Bin lang	Arecae semen	Antiparasitic drugs
23	Ku lian pi	Meliae cortex	Antiparasitic drugs
24	Hu ji sheng	Visci herba	Wind damp dispelling drugs
25	Sang ji sheng	Taxilli herba	Wind damp dispelling drugs
26	Chuan shan long	Dioscoreae nipponicae rhizoma	Wind damp dispelling drugs
27	Fang ji	Stephaniae tetrandrae radix	Wind damp dispelling drugs
28	Du yi wei	Lamiophlomis herba	Wind damp dispelling drugs
29	Cao wu	Aconiti kusnezoffii radix	Wind damp dispelling drugs
30	Chuan wu	Aconiti radix	Wind damp dispelling drugs
31	Du huo	Angelicae pubescentis radix	Wind damp dispelling drugs
32	Nao yang hua	Rhododendri mollis flos	Wind damp dispelling drugs
33	Xiang jia pi	Periplocae cortex	Wind damp dispelling drugs
34	Ma qian zi	Strychni semen	Wind damp dispelling drugs
35	Ma huang gen	Ephedrae radix et rhizoma	Astringent medicinal
36	He zi	Chebulae fructus	Astringent medicinal
37	Rou dou kou	Myristicae semen	Astringent medicinal
38	Shi liu pi	Granati pericarpium	Astringent medicinal
39	Wu bei zi	Galla chinensis	Astringent medicinal
40	Ying su ke	Papaveris pericarpium	Astringent medicinal
41	Lang du	Euphorbiae ebracteolatae radix	Medicinal for detoxification、parasiticide、drying dampness and relieving itching
42	Ba jiao hui xiang	Anisi stellati fructus	Warming interior drugs
43	Wu zhu yu	Euodiae fructus	Warming interior drugs
44	Xiao hui xiang	Foeniculif fructus	Warming interior drugs
45	Fu zi	Aconiti lateralis radix praeparaia	Warming interior drugs
46	Rou gui	Cinnamomi cortex	Warming interior drugs
47	Ding xiang	Caryophylli flos	Warming interior drugs
48	Hu jiao	Piperis fructus	Warming interior drugs
49	Hua jiao	Zanthoxyli pericarpium	Warming interior drugs
50	Ba dou	Crotonis fructus	Purgative medicinal
51	Da huang	Rhei radix et rhizoma	Purgative medicinal
52	Fan xie ye	Sennae folium	Purgative medicinal
53	Lu hui	Aloe	Purgative medicinal
54	Gan sui	Kansui radix	Purgative medicinal
55	Jing da ji	Euphorbiae pekinensis radix	Purgative medicinal
56	Shang lu	Phytolaccae radix	Purgative medicinal
57	Yuan hua	Genkwa flos	Purgative medicinal
58	Chang shan	Dichroae radix	Emetic medicinal
59	Pu huang	Typhae pollen	Hemostatic medicinal
60	San qi	Notoginseng radix et rhizoma	Hemostatic medicinal
61	Di yu	Sanguisorbae radix	Hemostatic medicinal
62	Bai ji	Bletillae rhizoma	Hemostatic medicinal
63	Guan ye jin si tao	Hyperici perforati herba	Hemostatic medicinal
64	Ai ye	Artemisiae argyi folium	Hemostatic medicinal
65	Ci wu jia	Acanthopanacis senticosi radix et rhizoma seu caulis	Tonifying medicinal
66	Gan cao	Glycyrrhizae radix et rhizoma	Tonifying medicinal
67	Bai shao	Paeoniae radix alba	Tonifying medicinal
68	He shou wu	Polygoni multiflori radix	Tonifying medicinal
69	Bu gu zhi	Psoraleae fructus	Tonifying medicinal
70	Tu si zi	Cuscutae semen	Tonifying medicinal
71	Yin yang huo	Epimedii folium	Tonifying medicinal
72	Bai fu zi	Typhonii rhizoma	Expectorant antitussive antiasthmetics
73	Ban xia	Pinelliae rhizoma	Expectorant antitussive antiasthmetics
74	Pang da hai	Sterculiaelychnophoraesemen	Expectorant antitussive antiasthmetics
75	Tu bei mu	Bolbostemmatis rhizoma	Expectorant antitussive antiasthmetics
76	Yi bei mu	Fritillariae pallidiflorae bulbus	Expectorant antitussive antiasthmetics
77	Bai guo	Ginkgo semen	Expectorant antitussive antiasthmetics
78	Bai qu cai	Chelidonii herba	Expectorant antitussive antiasthmetics
79	Kuan dong hua	Farfarae flos	Expectorant antitussive antiasthmetics
80	Yin xing ye	Ginkgo folium	Expectorant antitussive antiasthmetics
81	Zi wan	Asteris radix et rhizoma	Expectorant antitussive antiasthmetics
82	Ye ma zhui	Eupatorii lindleyani herba	Expectorant antitussive antiasthmetics
83	Dan shen	Salviae miltiorrhizae radix et rhizoma	Blood activating stasis removing drugs
84	Xi hong hua	Croci stigma	Blood activating stasis removing drugs
85	Yi mu cao	Leonur iherba	Blood activating stasis removing drugs
86	Ze lan	Lycopi herba	Blood activating stasis removing drugs
87	Jiang huang	Curcumae longae rhizoma	Blood activating stasis removing drugs
88	Mo yao	Myrrha	Blood activating stasis removing drugs
89	Ru xiang	Olibanum	Blood activating stasis removing drugs
90	Yu jin	Curcumae radix	Blood activating stasis removing drugs
91	Ban mao	Mylabris	Blood activating stasis removing drugs
92	E zhu	Curcumae rhizoma	Blood activating stasis removing drugs
93	San leng	Sparganii rhizoma	Blood activating stasis removing drugs
94	Bo he	Menthae haplocalycis herba	Diaphoretics
95	Chai hu	Bupleuri radix	Diaphoretics
96	Mu zei	Equiseti hiemalis herba	Diaphoretics
97	Sang ye	Mori folium	Diaphoretics
98	Sheng ma	Cimicifugae rhizoma	Diaphoretics
99	Cang er zi	Xanthii fructus	Diaphoretics
100	Ge gen	Puerariae lobatae radix	Diaphoretics
101	Ma huang	Ephedrae herba	Diaphoretics
102	Xi xin	Asari radix et rhizoma	Diaphoretics
103	Bai tou weng	Pulsatillae radix	Antipyretics
104	Ban zhi lian	Scutellariae barbatae herba	Antipyretics
105	Bei dou gen	Menispermi rhizoma	Antipyretics
106	Chuan xin lian	Andrographis herba	Antipyretics
107	Da qing ye	Isatidis folium	Antipyretics
108	Ji xue cao	Centellae herba	Antipyretics
109	Jin guo lan	Tinosporae radix	Antipyretics
110	Mao zhua cao	Ranunculi ternati radix	Antipyretics
111	Qian li guang	Senecionis scandentis hebra	Antipyretics
112	Qing dai	Indigo naturalis	Antipyretics
113	Shan ci gu	Cremastrae pseudobulbus pleiones pseudobulbus	Antipyretics
114	Shan dou gen	Sophorae tonkinensis radix et rhizoma	Antipyretics
115	Si ji qing	Ilicis chinensis folium	Antipyretics
116	Tu fu ling	Smilacis glabrae rhizoma	Antipyretics
117	Ya dan zi	Bruceae fructus	Antipyretics
118	Yu xing cao	Houttuyniae herba	Antipyretics
119	Chong lou	Paridis rhizoma	Antipyretics
120	Ku xuan shen	Picriae herba	Antipyretics
121	Zi cao	Arnebiae radix	Antipyretics
122	Jue ming zi	Cassiae semen	Antipyretics
123	Tian hua fen	Trichosanthis radix	Antipyretics
124	Xia ku cao	Prunellae spica	Antipyretics
125	Zhi mu	Anemarrhe naerhizoma	Antipyretics
126	Zhi zi	Gardeniae fructus	Antipyretics
127	Bai xian pi	Dictamni cortex	Antipyretics
128	Huang lian	Coptidis rhizoma	Antipyretics
129	Huang qin	Scutellariae radix	Antipyretics
130	Ku shen	Sophorae flavescentis radix	Antipyretics
131	Long dan	Gentianae radix et rhizoma	Antipyretics
132	Qing hao	Artemisiae annuae herba	Antipyretics
